# Supplementary material for: Metabolic response of a chemolithoautotrophic archaeon to carbon limitation
Source: mSystems. 2025 Sep 30;10(10):e00732-25. doi: 10.1128/msystems.00732-25 (PMC12542715; doi:10.1128/msystems.00732-25)
Supplement: Data set S1 — Tables S1 to S19. [file msystems.00732-25-s0001.xlsx]

## Sheet: Legend
Dataset_S1 for "Metabolic Response of a Chemolithoautotrophic Archaeon to Carbon Limitation "
This excel sheet contains the following information:
Table_S1 Fig. 4
Protein and locus tag identifiers for Figure 4.
Table_S2 Fig. 6
Protein and locus tag identifiers for Figure 6.
Table_S3 Fig. 7
Protein and locus tag identifiers for Figure 7.
Table_S4 Fig. S3
Data for carbon, DNA, protein, and biomass data found in Figure S3.
Table_S5 FoldSeek Results
Results from the FoldSeek analysis for NVIE_010650.
Table_S6 LFQ Data
Protein LFQ normalized data after outlier correction.
Table_S7 Protein Clusters
Protein cluster information.
Table_S8 Metabolite Data
Concentration of metabolite data in absolute values (i.e., not normalized) in pmols.
Table_S9 Carbon Consumption
Carbon consumption data for each replicate.
Table_S10 Redox and PII Proteins
Protein and locus tag identifiers for oxdiative stress and PII proteins.
Table_S11 High Proteins
Proteins that are found in the highest 10% (by average LFQ value) of every condition.
Table_S12 No Change Proteins
Proteins that showed no statistical change between any conditions.
Table_S13 Metabolite-Protein Correlations
Correlations of metabolites from Met-Cluster IV with all proteins across all conditions.
Table_S14 MsrA Correlations
Correlations of MsrA with all proteins across all conditions.
Table_S15 Sugar Correlations
Correlations of trehalose, maltose, and glucose with all proteins across all conditions.
Table_S16 Melibiose Correalations
Correlations of melibiose with all proteins across all conditions.
Table_S17 N. viennensis Identifiers
Comparison of GenBank, RefSeq, and Uniprot identifiers for the N. viennensis genome.
Table_S18 Growth Curve Data
Nitrite and ammonia/ammonium measurements for growth curves.
Table_S19 Thermodynamic Testing
Biomass equation results using the WORM portal and alternate temperatures and pH.

## Sheet: Table_S1 Fig. 4
Pathway	Name	Locus_Tag (GenBank)	Locus_Tag (RefSeq)	Gene_Name (GenBank)	Uniprot Accession	Cluster	Max Condition	Min Condition	Significant	top 10%	Protein Product	Substrate	Product	Correpsonding Locus Tag in Nitrosopumilus maritimus	Protein Identification/Characterization	Source
3-HP/4-HB Carbon Fixation Pathway and PHB Production	*Note: Orange shading represents carbon fixation proteins that lack strong functional evidence.
	AccA	NVIE_013720	NVIE_RS06655	accA	A0A060HPY2	V	B	A	yes	no	biotin carboxyl carrier protein of putative acetyl-CoA/ propionyl-CoA carboxylase	acetyl-CoA	malonyl-CoA	Nmar_0274	Bioinformatically+crude cell extract	Könneke et al., 2014
	AccB	NVIE_013700	NVIE_RS06645	accB	A0A060HG54	V	E	A	yes	no	acetyl-CoA/ propionyl-CoA carboxylase, carboxyltransferase subunit			Nmar_0272	Bioinformatically+crude cell extract	Könneke et al., 2014
	AccC	NVIE_013710	NVIE_RS06650	accC	A0A060HJZ9	V	F	A	yes	no	acetyl-CoA/propionyl-CoA carboxylase, biotin carboxylation subunit			Nmar_0273	Bioinformatically+crude cell extract	Könneke et al., 2014
	Asd	NVIE_024340	NVIE_RS11665	asd	A0A060HJF8	V	E	D	yes	yes	aspartate-semialdehyde dehydrogenase	malonyl-CoA	malonic semialdehyde	Nmar_1586	Lacking strong evidence. Putative N. viennenesis candidate from Kerou et al. 2016.	Kerou et al., 2016
	RutE	NVIE_027580	NVIE_RS13205	NVIE_027580	A0A060HPH1	V	F	D	yes	no	malonic semialdehyde reductase	malonic semialdehyde	3-hydroxypropionate	Nmar_1110	Heterologous Expression	Otte et al., 2015
	HpcS	NVIE_003120	NVIE_RS01515	NVIE_003120	A0A060HMT2	V	E	A	yes	yes	3-hydroxypropionyl-CoA synthetase	3-hydroxypropionate	3-hydroxypopionyl-CoA	Nmar_1309	Heterologous Expression	Könneke et al., 2014
	Crt	NVIE_008340	NVIE_RS04070	NVIE_008340	A0A060HPB6	V	F	D	yes	no	3-hydroxybutyryl-CoA dehydratase	3-hydroxypopionyl-CoA	acryloyl-CoA	Nmar_1308	Heterologous Expression	Könneke et al., 2014
	Adh4	NVIE_024420	NVIE_RS11705	adh4	A0A060HUC6	V	F	D	yes	yes	putative NAD-dependent alcohol dehydrogenase	acryloyl-CoA	propionyl-CoA	Nmar_1565	Heterologous Expression	Bernhardsgrütter et al., 2019
	AccA	NVIE_013720	NVIE_RS06655	accA	A0A060HPY2	V	B	A	yes	no	biotin carboxyl carrier protein of putative acetyl-CoA/ propionyl-CoA carboxylase	propionyl-CoA	(S)-methylmalonyl-CoA	Nmar_0274	Bioinformatically+crude cell extract	Könneke et al., 2014
	AccB	NVIE_013700	NVIE_RS06645	accB	A0A060HG54	V	E	A	yes	no	acetyl-CoA/ propionyl-CoA carboxylase, carboxyltransferase subunit			Nmar_0272	Bioinformatically+crude cell extract	Könneke et al., 2014
	AccC	NVIE_013710	NVIE_RS06650	accC	A0A060HJZ9	V	F	A	yes	no	acetyl-CoA/propionyl-CoA carboxylase, biotin carboxylation subunit			Nmar_0273	Bioinformatically+crude cell extract	Könneke et al., 2014
	MmcE	NVIE_028610	NVIE_RS13655	NVIE_028610	A0A060HPR9	VII	G	B	yes	no	methylmalonyl-CoA epimerase	(S)-methylmalonyl-CoA	(R)-methylmalonyl-CoA	Nmar_0953	Bioinformatically	Könneke et al., 2014
	MutA	NVIE_028640	NVIE_RS13675	NVIE_028640	A0A060HKU6	V	E	G	yes	no	methylmalonyl-CoA mutase, small subunit, C-terminus	(R)-methylmalonyl-CoA	succinyl-CoA	Nmar_0958	Bioinformatically	Könneke et al., 2014
	MutB	NVIE_028620	NVIE_RS13660	mut	A0A060HUM7	V	E	A	yes	no	methylmalonyl-CoA mutase, large subunit			Nmar_0954	Bioinformatically	Könneke et al., 2014
	GabD	NVIE_016240	NVIE_RS07890	gabD	A0A060HQR8	V	E	D	yes	no	succinate-semialdehyde dehydrogenase	succinyl-CoA	succinic semialdehyde	Nmar_1608	Lacking strong evidence. Putative N. viennenesis candidate from Kerou et al. 2016.	Kerou et al., 2016
	Adh4	NVIE_024420	NVIE_RS11705	adh4	A0A060HUC6	V	F	D	yes	yes	putative NAD-dependent alcohol dehydrogenase	succinic semialdehyde	4-hydroxybutyrate	Nmar_1565	Lacking strong evidence. Putative N. viennenesis candidate from Kerou et al. 2016.	Kerou et al., 2016
	Acd	NVIE_024650	NVIE_RS11815	NVIE_024650	A0A060HJJ1	V	F	D	yes	no	acetyl-CoA synthetase (ADP-forming)	4-hydroxybutyrate	4-hydroxybutyryl-CoA	Nmar_0206	Heterologous Expression	Könneke et al., 2014
	Hbd	NVIE_017160	NVIE_RS08340	NVIE_017160	A0A060HL93	V	B	G	yes	no	4-hydroxybutyryl-CoA dehydratase	4-hydroxybutyryl-CoA	crotonyl-CoA	Nmar_0207	Heterologous Expression	Könneke et al., 2014
	Crt	NVIE_008340	NVIE_RS04070	NVIE_008340	A0A060HPB6	V	F	D	yes	no	3-hydroxybutyryl-CoA dehydratase	crotonyl-CoA	3-hydroxybutyryl-CoA	Nmar_1308	Heterologous Expression	Konneke et al., 2014; Liu, Brown, et al., 2021
	PhaB	NVIE_010920	NVIE_RS05285	NVIE_010920	A0A060HP25	III	F	D	yes	no	hydroxyacyl-CoA dehydrogenase	3-hydroxybutyryl-CoA	acetoacetyl-CoA	Nmar_1028	Heterologous Expression	Liu, Schubert, et al., 2021
	PhaAa	NVIE_020330	NVIE_RS09760	NVIE_020330	A0A060HM92	V	E	A	yes	no	acetoacetyl-CoA thiolase subunit A	acetoacetyl-CoA	acetyl-CoA	Nmar_1631	Bioinformatically. Functional genomic data from this study.	Könneke et al., 2014
	PhaAb	NVIE_020320	NVIE_RS09755	NVIE_020320	A0A060HI82	V	E	D	yes	no	putative beta-ketothiolase beta subunit			Nmar_1630	Bioinformatically. Functional genomic data from this study.	Könneke et al., 2014
	PhaE	NVIE_003020	NVIE_RS01460	phaE	A0A060HLN6	VII	A	E	yes	no	putative poly(3-hydroxyalkanoate) synthase component	3-hydroxybutyrl-CoA	polyhydroxybutyrate (PHB)	Nmar_0990	Bioinformatically	Kerou et al., 2016 (Supplementary material.)
	PhaC	NVIE_003010	NVIE_RS01455	phaC	A0A060HGM9	VII	A	E	yes	no	poly(R)-hydroxyalkanoic acid synthase			Nmar_0991	Bioinformatically	Kerou et al., 2016 (Supplementary material.)
TCA Cycle	GltA	NVIE_015040	NVIE_RS07300	gltA	A0A060HJQ2	VII	D	E	yes	no	citrate synthase
	Aco	NVIE_029450	NVIE_RS14090	aco	A0A060HP07	IV	G	A	yes	no	aconitate hydratase
	Icd	NVIE_028500	NVIE_RS13610	icd	A0A060HKT0	V	E	A	yes	no	putative isocitrate/isopropylmalate dehydrogenase					References
	GdhA	NVIE_012230	NVIE_RS05920	gdhA	A0A060HPJ2	I	E	F	yes	yes	glutamate dehydrogenase					Könneke M, Schubert DM, Brown PC, Hügler M, Standfest S, Schwander T, Schada von Borzyskowski L, Erb TJ, Stahl DA, Berg IA. 2014. Ammonia-oxidizing archaea use the most energy-efficient aerobic pathway for CO2 fixation. Proc Natl Acad Sci USA 111:8239–8244.
	SucC	NVIE_006730	NVIE_RS03270	sucC	A0A060HDX2	V	F	E	yes	yes	succinyl-CoA ligase (ADP-forming) beta subunit					Kerou M, Offre P, Valledor L, Abby SS, Melcher M, Nagler M, Weckwerth W, Schleper C. 2016. Proteomics and comparative genomics of Nitrososphaera viennensis reveal the core genome and adaptations of archaeal ammonia oxidizers. Proc Natl Acad Sci USA 113:E7937–E7946.
	SucD	NVIE_006720	NVIE_RS03265	sucD	A0A060HH43	V	F	A	yes	yes	succinyl-CoA ligase (ADP-forming) alpha subunit					Otte J, Mall A, Schubert DM, Könneke M, Berg IA. 2015. Malonic semialdehyde reductase from the archaeon Nitrosopumilus maritimus is involved in the autotrophic 3-hydroxypropionate/4- hydroxybutyrate Cycle. Applied and Environmental Microbiology 81.
	SdhA	NVIE_002760	NVIE_RS01340	sdhA	A0A060HMQ1	V	F	A	yes	no	succinate dehydrogenase flavoprotein subunit/fumarate reductase					Bernhardsgrütter I, Schell K, Peter DM, Borjian F, Saez DA, Vöhringer-Martinez E, Erb TJ. 2019. Awakening the sleeping carboxylase function of enzymes: engineering the natural CO2-binding potential of reductases. J Am Chem Soc 141:9778–9782.
	SdhB	NVIE_002730	NVIE_RS01325	sdhB	A0A060HCL0	V	F	A	yes	no	FeS-center protein of succinate dehydrogenase/fumarate reductase					Liu L, Schubert DM, Könneke M, Berg IA. 2021. (S)-3-hydroxybutyryl-CoA dehydrogenase From the autotrophic 3-hydroxypropionate/4-hydroxybutyrate cycle in Nitrosopumilus maritimus. Front Microbiol 12.
	SdhC	NVIE_002750	NVIE_RS01335	sdhC	A0A060HLL6	(Not found in proteome.)					putative succinate dehydrogenase/fumarate reductase					Liu L, Brown PC, Könneke M, Huber H, König S, Berg IA. 2021. Convergent evolution of a promiscuous 3-hydroxypropionyl-CoA dehydratase/crotonyl-CoA hydratase in Crenarchaeota and Thaumarchaeota. mSphere 6:10.1128/msphere.01079-20.
	SdhD	NVIE_002740	NVIE_RS01330	sdhD	A0A060HGK2	(Not found in proteome.)					putative succinate dehydrogenase/fumarate reductase
	FumC	NVIE_016290	NVIE_RS07915	fumC	A0A060HQS5	II	B	G	no	no	putative fumarate hydratase
	YtsJ	NVIE_001830	NVIE_RS00890	ytsJ	A0A060HL99	III	E	F	yes	no	NAD(P)-dependent malic enzyme
	Mdh	NVIE_013940	NVIE_RS06770	mdh	A0A060HG74	VI	G	E	yes	yes	malate dehydrogenase
	PckA	NVIE_030210	NVIE_RS14455	pckA	A0A060HP76	VII	G	F	no	no	ATP-dependent phosphoenolpyruvate carboxykinase
Gluconeogenesis	PpdK	NVIE_014450	NVIE_RS07025	ppdK	A0A060HQ59	(Not found in proteome.)					pyruvate, phosphate dikinase
	Eno	NVIE_011810	NVIE_RS05710	eno	A0A060HIS3	V	E	C	yes	no	enolase
	ApgM	NVIE_006920	NVIE_RS03360	apgM	A0A060HI05	V	E	C	yes	no	2,3-bisphosphoglycerate-independent phosphoglycerate mutase
	GpmB	NVIE_027510	NVIE_RS13170	gpmB	A0A060HNI8	IV	F	A	yes	no	2,3-bisphosphoglycerate-dependent phosphoglycerate mutase
	CysM1	NVIE_017430	NVIE_RS08485	cysM1	A0A060HR66	IV	G	B	yes	no	putative cysteine synthase
	CysM2	NVIE_008170	NVIE_RS03985	cysM2	A0A060HED8	VII	G	E	yes	no	cysteine synthase
	Pgk	NVIE_003520	NVIE_RS01720	pgk	A0A060HG26	VII	G	E	yes	no	phosphoglycerate kinase
	Gap	NVIE_005380	NVIE_RS02635	gap	A0A060HNE8	I	E	F	yes	no	putative glyceraldehyde-3-phosphate dehydrogenase, phosphorylating
	TpiA	NVIE_014420	NVIE_RS07010	tpiA	A0A060HJH7	V	E	D	yes	no	triosephosphate isomerase
	Fbp	NVIE_014410	NVIE_RS07005	fbp	A0A060HR72	V	E	A	yes	yes	bifunctional fructose-1,6-bisphosphatase/aldolase
Purine Biosynthesis	purF	NVIE_006310	NVIE_RS03090	purF	A0A060HMN4	(Not found in proteome.)					amidophosphoribosyltransferase
	purD	NVIE_008670	NVIE_RS04230	purD	A0A060HHQ0	V	G	C	no	no	phosphoribosylamine--glycine ligase
	purN	NVIE_015080	NVIE_RS07320	purN	A0A060HRC6	V	E	A	yes	no	phosphoribosylglycinamide formyltransferase
	purL	NVIE_006320	NVIE_RS03095	purL	A0A060HNR8	(Not found in proteome.)					phosphoribosylformylglycinamidine synthase II
	purS	NVIE_006350	NVIE_RS03110	purS	A0A060HHP2	IV	F	B	yes	no	putative phosphoribosylformylglycinamidine synthase PurS
	purQ	NVIE_006330	NVIE_RS03100	purQ	A0A060HGZ6	IV	F	D	yes	no	phosphoribosylformylglycinamidine synthase I
	purM	NVIE_014650	NVIE_RS07120	purM	A0A060HQ82	V	E	D	yes	no	phosphoribosylformylglycinamidine cyclo-ligase
	purK	NVIE_005200	NVIE_RS02545	purK	A0A060HMB6	(Not found in proteome.)					phosphoribosylaminoimidazole carboxylase ATPase subunit
	purE1	NVIE_005210	NVIE_RS02550	purE1	A0A060HNC4	V	F	A	yes	no	phosphoribosylaminoimidazole carboxylase catalytic subunit
	purE2	NVIE_015870	NVIE_RS07710	purE2	A0A060HK00	(Not found in proteome.)					N5-carboxyaminoimidazole ribonucleotide mutase
	purC	NVIE_005190	NVIE_RS02540	purC	A0A060HH76	V	E	A	yes	no	phosphoribosylaminoimidazole-succinocarboxamide synthase
	purB	NVIE_015170	NVIE_RS07380	purB	A0A060HRD3	V	F	G	yes	no	adenylosuccinate lyase
	purP1	NVIE_014230	NVIE_RS06910	purP1	A0A060HJF9	V	E	D	yes	no	5-formaminoimidazole-4-carboxamide-1-(beta)-D- ribofuranosyl 5'-monophosphate ligase
	purP2	NVIE_015540	NVIE_RS07575	purP2	A0A060HJW3	IV	E	B	yes	no	5-formaminoimidazole-4-carboxamide-1-(beta)-D- ribofuranosyl 5'-monophosphate ligase
	guaB	NVIE_023430	NVIE_RS11220	guaB	A0A060HU17	V	E	A	yes	no	inosine-5'-monophosphate dehydrogenase
		NVIE_023640	NVIE_RS11325	NVIE_023640	A0A060HJ75	II	A	F	yes	yes	putative inosine-5'-monophosphate dehydrogenase
	guaA	NVIE_023300	NVIE_RS11175	guaA	A0A060HM86	III	E	B	no	no	GMP synthase
	purA	NVIE_017070	NVIE_RS08295	purA	A0A060HL88	II	G	A	no	no	adenylosuccinate synthase
	purB	NVIE_015170	NVIE_RS07380	purB	A0A060HRD3	V	F	G	yes	no	adenylosuccinate lyase
	PurU	NVIE_008750	NVIE_RS04280	purU	A0A060HHR1	V	F	D	no	no	formyltetrahydrofolate deformylase
	AdkA	NVIE_1414	NVIE_RS06735	adkA	A0A060HR20	V	E	G	no	no	adenylate kinase
Pyrmidine Biosynthesis	carA	NVIE_008620	NVIE_RS04205	carA	A0A060HHP4	V	F	A	yes	no	carbamoyl-phosphate synthase small chain (glutamine-hydrolyzing)
	carB	NVIE_008630	#N/A	carB	A0A060HEI9	(Not found in proteome.)					carbamoyl-phosphate synthase large chain
	pyrB	NVIE_021220	NVIE_RS10195	pyrB	A0A060HIK2	VI	F	E	no	no	aspartate carbamoyltransferase
	pyrI	NVIE_022790	NVIE_RS10945	pyrI	A0A060HMZ9	VI	C	E	yes	no	aspartate carbamoyltransferase regulatory subunit
	pyrC	NVIE_001640	NVIE_RS00810	NVIE_001640	A0A060HC53	(Not found in proteome.)					putative amidohydrolase family protein
	pyrD	NVIE_028390	NVIE_RS13555	NVIE_028390	A0A060HNR5	IV	E	B	yes	no	putative dihydroorotate dehydrogenase
	pyrE	NVIE_017530	NVIE_RS08535	pyrE	A0A060HR74	I	B	G	no	no	orotate phosphoribosyltransferase
	pyrF	NVIE_017100	NVIE_RS08310	pyrF	A0A060HKH4	IV	E	G	no	no	orotidine 5'-phosphate decarboxylase
	pyrH	NVIE_027910	NVIE_RS13345	pyrH	A0A060HNM3	I	B	F	yes	no	uridylate kinase
	pyrG	NVIE_005520	NVIE_RS02710	pyrG	A0A060HNG8	V	E	C	only in E	no	CTP synthase
	thyX	NVIE_001310	NVIE_RS00645	thyX	A0A060HC10	IV	G	A	no	no	putative thymidylate synthase ThyX

## Sheet: Table_S2 Fig. 6
Pathway	Name	Locus_Tag (GenBank)	Locus_Tag (RefSeq)	Gene_Name (GenBank)	Uniprot Accession	Cluster	Max Condition	Min Condition	Significant	top 10%	Protein Product
Lipid Biosynthesis	MvaA	NVIE_023590	NVIE_RS11305	mvaA	A0A060HJ69	V	E	A	yes	no	3-hydroxy-3-methylglutaryl-coenzyme A reductase
	TpiA	NVIE_014420	NVIE_RS07010	tpiA	A0A060HJH7	V	E	D	yes	no	triosephosphate isomerase
	GrsA	NVIE_028400	NVIE_RS13560	NVIE_028400	A0A060HKS1	V	E	C	yes	no	radical SAM domain protein
	MsrA	NVIE_018160	NVIE_RS14835	msrA	A0A060HLH1	V	E	D	yes	no	peptide methionine sulfoxide reductase
	GuaB	NVIE_023430	NVIE_RS11220	guaB	A0A060HU17	V	E	A	yes	no	inosine-5'-monophosphate dehydrogenase
Identified Translation Accessory Proteins	NVIE_013600	NVIE_013600	NVIE_RS06595	NVIE_013600	A0A060HG46	V	E	D	yes	no	GTP binding protein
	NVIE_017460	NVIE_017460	NVIE_RS08500	NVIE_017460	A0A060HHE1	V	F	C	yes	yes	putative pre-mRNA processing ribonucleoprotein, snoRNA-binding domain
	Map	NVIE_007810	NVIE_RS03805	map	A0A060HI78	V	E	D	yes	no	methionine aminopeptidase
	NVIE_010650	NVIE_010650	NVIE_RS05150	NVIE_010650	A0A060HNZ6	V	E	D	yes	yes	hypothetical protein
Translation Initiation Proteins	eIF-2A	NVIE_004410	NVIE_RS02140	eIf-2a	A0A060HM31	V	E	C	yes	no	translation initiation factor 2, subunit alpha
	eIF-2g	NVIE_025300	NVIE_RS12095	eif2g	A0A060HNT1	V	E	G	yes	no	translation initiation factor 2, subunit gamma
	eIF-2b	NVIE_023960	NVIE_RS11470	eIF-2B	A0A060HU69	V	E	A	yes	no	translation initiation factor 2, subunit beta
	eIF-6	NVIE_021150	NVIE_RS10160	eIF-6	A0A060HTC3	V	F	C	yes	no	translation initiation factor 6
	eIF-5a	NVIE_016190	NVIE_RS07865	eIF-5A	A0A060HQQ8	V	F	D	yes	yes	translation initiation factor 5A
	aIF-2	NVIE_029270	NVIE_RS14000	aIF-2	A0A060HQ01	IV	E	B	yes	no	translation initiation factor IF-2
	eIF-1a1	NVIE_019550	NVIE_RS09435	eIF-1a1	A0A060HHZ2	(Not found in proteome.)					Translation initiation factor 1A (IF-1)
	eIF-1a2	NVIE_016620	NVIE_RS08080	eIF-1a2	A0A060HL54	IV	E	C	no	no	translation initiation factor 1a (IF-1)
	eIF-1a3	NVIE_023670	NVIE_RS11335	eIF-1a3	A0A060HU40	(Not found in proteome.)					translation initiation factor 1a
		NVIE_022320	NVIE_RS10730	NVIE_022320	A0A060HTS4	I	E	F	no	no	translation factor SUI1
	NVIE_001560	NVIE_001560	NVIE_RS00770	NVIE_001560	A0A060HL74	IV	E	A	yes	no	protein translation factor SUI1
Translation Elongation Proteins	NVIE_000500	NVIE_000500	NVIE_RS00255	NVIE_000500	A0A060HF29	V	F	D	yes	no	putative translation elongation factor EF Tu-like protein
	FusA	NVIE_015800	NVIE_RS07675	fusA	A0A060HQK7	III	G	D	yes	yes	translation elongation factor 2
	ef1a	NVIE_014400	NVIE_RS07000	ef1a	A0A060HQ54	VII	A	F	yes	yes	translation elongation factor EF-1 alpha
	ef1b	NVIE_003380	NVIE_RS01650	ef1b	A0A060HCS0	VII	A	E	yes	no	translation elongation factor EF-1 beta
	aRF1 (prf)	NVIE_005350	NVIE_RS02615	prf	A0A060HNE3	I	B	C	no	no	peptide chain release factor subunit 1
Ribosomal Proteins	rps9p	NVIE_000200	NVIE_RS00095	rps9p	A0A060HLY8	VI	D	E	yes	yes	30S ribosomal protein S9p
	rpl18e	NVIE_000210	NVIE_RS00105	rpl18e	A0A060HBP6	VII	G	B	yes	no	50S ribosomal protein L18e
	rpl37ae	NVIE_000270	NVIE_RS00135	rpl37ae	A0A060HFQ1	VII	D	E	yes	no	50S ribosomal protein L37ae
	rpl32e	NVIE_000670	NVIE_RS00335	rpl32e	A0A060HFU5	VI	A	E	yes	yes	50S ribosomal protein L32e
	rpl19e	NVIE_000680	NVIE_RS00340	rpl19e	A0A060HKY7	VII	A	E	yes	no	50S ribosomal protein L19e
	rpl13p	NVIE_0022	NVIE_RS00100	rpl13p	A0A060HEZ5	VII	G	E	yes	no	50S ribosomal protein L13p
	rpl10e	NVIE_003540	NVIE_RS01730	rpl10e	A0A060HGS7	VI	A	E	yes	no	50S ribosomal protein L10e
	rps30e	NVIE_003710	NVIE_RS01805	rps30e	A0A060HMX7	(Not found in proteome.)					30S ribosomal protein S30e
	rps15p	NVIE_004560	NVIE_RS02210	rps15p	A0A060HM48	VI	A	E	yes	yes	30S ribosomal protein S15p/S13e
	rps3ae	NVIE_004600	NVIE_RS02230	rps3ae	A0A060HH27	VII	D	E	yes	yes	30S ribosomal protein S3ae
	rpl6p	NVIE_004980	NVIE_RS02430	rpl6p	A0A060HGG4	VI	D	E	yes	yes	50S ribosomal protein L6p
	rps8p	NVIE_004990	NVIE_RS02435	rps8p	A0A060HD85	VI	G	E	yes	no	30S ribosomal protein S8p
	rps14p	NVIE_005000	NVIE_RS02440	rps14p	A0A060HH61	VII	D	E	no	no	30S ribosomal protein S14p
	rps4e	NVIE_005010	NVIE_RS02450	rps4e	A0A060HNA0	VI	D	E	yes	yes	30S ribosomal protein S4e
	rpl24p	NVIE_005020	NVIE_RS02455	rpl24p	A0A060HGH2	VII	G	E	yes	no	30S ribosomal protein L24p
	rpl14p	NVIE_005030	NVIE_RS02460	rpl14p	A0A060HD91	VI	D	B	yes	yes	50S ribosomal protein L14p
	rps17p	NVIE_005040	NVIE_RS02465	rps17p	A0A060HH64	VII	D	B	yes	no	30S ribosomal protein S17p
	rpl29p	NVIE_005060	NVIE_RS02475	rpl29p	A0A060HNA6	VI	A	E	yes	no	50S ribosomal protein L29p
	rps3p	NVIE_005070	NVIE_RS02480	rps3p	A0A060HGH8	VI	D	B	yes	yes	30S ribosomal protein S3p
	rpl22p	NVIE_005080	NVIE_RS02485	rpl22p	A0A060HD96	VII	D	E	yes	yes	50S ribosomal protein L22p
	rps19p	NVIE_005090	NVIE_RS02490	rps19p	A0A060HH67	VI	A	E	yes	yes	30S ribosomal protein S19p
	rpl23p	NVIE_005100	NVIE_RS02495	rpl23p	A0A060HMA4	VII	C	E	no	no	50S ribosomal protein L23p
	rpl4p	NVIE_005110	NVIE_RS02500	rpl4p	A0A060HNB3	VII	G	E	yes	yes	50S ribosomal protein L4p
	rpl3p	NVIE_005120	NVIE_RS02505	rpl3p	A0A060HGI5	VII	D	E	yes	yes	50S ribosomal protein L3p
	rps26e	NVIE_005550	NVIE_RS02725	rps26e	A0A060HHC6	VII	D	E	yes	no	30S ribosomal protein S26e
	rps8e	NVIE_006980	NVIE_RS03385	rps8e	A0A060HMZ5	VII	D	B	no	yes	30S ribosomal protein S8e
	rps13p	NVIE_008240	NVIE_RS04020	rps13p	A0A060HPB0	VII	A	E	yes	yes	30S ribosomal protein S13p
	rps4p	NVIE_008250	NVIE_RS04025	rps4p	A0A060HHK3	VII	D	E	yes	yes	30S ribosomal protein S4p
	rps25e	NVIE_008440	NVIE_RS04115	rps25e	A0A060HHM1	VII	D	E	no	no	30S ribosomal protein S25e
	rpl37e	NVIE_008730	NVIE_RS04265	rpl37e	A0A060HIF8	(Not found in proteome.)					50S ribosomal protein L37e
	rps17e	NVIE_010170	NVIE_RS04945	rps17e	A0A060HI72	VII	A	E	yes	no	30S ribosomal protein S17e
	rpl40e-1	NVIE_010860	NVIE_RS05255	rpl40e-1	A0A060HFA5	(Not found in proteome.)					50S ribosomal protein L40e
	rpl39e	NVIE_010930	NVIE_RS05290	rpl39e	A0A060HQ62	VII	D	E	yes	no	50S ribosomal protein L39e
	rpl31e	NVIE_010940	NVIE_RS05295	rpl31e	A0A060HIG5	VII	A	F	no	no	50S ribosomal protein L31e
	rps2p	NVIE_011820	NVIE_RS05715	rps2p	A0A060HFP8	VI	A	E	yes	yes	30S ribosomal protein S2p
	NVIE_013470	NVIE_013470	NVIE_RS06515	NVIE_013470	A0A060HG35	VI	D	E	yes	yes	30S ribosomal protein S7p (modular protein)
	rpl30e	NVIE_013490	NVIE_RS06530	rpl30e	A0A060HQY6	III	G	E	yes	no	50S ribosomal protein L30e
	rpl15p	NVIE_013890	NVIE_RS06745	rpl15p	A0A060HG71	VII	D	E	yes	yes	50S ribosomal protein L15p
	rpl30p	NVIE_013900	NVIE_RS06750	rpl30p	A0A060HK13	VI	D	E	yes	yes	50S ribosomal protein L30p
	rps5p	NVIE_013910	NVIE_RS06755	rps5p	A0A060HQ02	VI	G	E	yes	yes	30S ribosomal protein S5p
	rpl18p	NVIE_013920	NVIE_RS06760	rpl18p	A0A060HR24	VII	G	F	no	no	50S ribosomal protein L18p
	rps10p	NVIE_014390	NVIE_RS06995	rps10p	A0A060HK55	VI	G	E	yes	no	30S ribosomal protein S10p
	rps11p	NVIE_015210	NVIE_RS07400	rps11p	A0A060HQE8	VII	D	E	yes	no	30S ribosomal protein S11p
	rps24e	NVIE_016050	NVIE_RS07795	rps24e	A0A060HRP0	VII	A	E	yes	no	putative 30S ribosomal protein S24e
	rps27ae	NVIE_016060	NVIE_RS07800	rps27ae	A0A060HK20	(Not found in proteome.)					putative 30S ribosomal protein S27ae
	rpl15e	NVIE_016380	NVIE_RS07960	rpl15e	A0A060HL07	VII	A	E	yes	no	50S ribosomal protein L15e
	rpl12p	NVIE_016630	NVIE_RS08090	rpl12p	A0A060HQZ0	VII	A	E	yes	no	50S ribosomal protein L12p
	rpl10p	NVIE_016660	NVIE_RS08105	rpl10p	A0A060HH77	VI	D	E	yes	yes	acidic ribosomal protein P0 (L10p)
	rpl1p	NVIE_016670	NVIE_RS08110	rpl1p	A0A060HL59	VII	G	E	yes	yes	50S ribosomal protein L1p
	rlmE	NVIE_017140	NVIE_RS08325	rlmE	A0A060HS43	VI	C	E	yes	no	ribosomal RNA large subunit, methyltransferase E
	rpl44e	NVIE_024270	NVIE_RS11630	rpl44e	A0A060HUA7	VI	D	F	yes	no	50S ribosomal protein L44e
	rps27e	NVIE_024280	NVIE_RS11635	rps27e	A0A060HMI0	IV	G	B	yes	no	30S ribosomal protein S27e
	rps19e	NVIE_024400	NVIE_RS11695	rps19e	A0A060HNG4	VI	A	E	yes	yes	30S ribosomal protein S19e
	rpl2p	NVIE_025160	NVIE_RS12020	rpl2p	A0A060HNR3	VII	G	E	yes	no	50S ribosomal protein L2p
	rps6e	NVIE_025310	NVIE_RS12100	rps6e	A0A060HTL8	VII	D	B	no	yes	30S ribosomal protein S6e
	rpl40e-2	NVIE_027690	NVIE_RS13245	rpl40e-2	A0A060HPI1	(Not found in proteome.)					50S ribosomal protein L40e
	rpl21e	NVIE_028450	NVIE_RS13585	rpl21e	A0A060HKS5	VI	D	E	yes	no	50S ribosomal protein L21e
	rpl11p	NVIE_029240	NVIE_RS13985	rpl11p	A0A060HVY1	VI	A	E	yes	no	50S ribosomal protein L11p
	rpl24e	NVIE_029290	NVIE_RS14010	rpl24e	A0A060HVY7	VI	D	B	no	no	50S ribosomal protein L24e
	rps28e	NVIE_029300	NVIE_RS14015	rps28e	A0A060HNZ5	VI	C	E	yes	no	30S ribosomal protein S28e
	rpl7ae	NVIE_029310	NVIE_RS14020	rpl7ae	A0A060HL12	II	F	D	no	yes	50S ribosomal protein L7ae
	rpl5p	NVIE_0504	NVIE_RS02445	rpl5p	A0A060HM94	VII	D	E	yes	yes	50S ribosomal protein L5p
	rps12p	NVIE_1371	NVIE_RS06520	rps12p	A0A060HJX7	VI	A	E	no	no	30S ribosomal protein S12p

## Sheet: Table_S3 Fig. 7
Pathway	Name	Locus_Tag (GenBank)	Locus_Tag (RefSeq)	Gene_Name (GenBank)	Uniprot Accession	Cluster	Max Condition	Min Condition	Significant	top 10%	Protein Product
Reactive Oxygen Species Detoxification	SodA	NVIE_030260	NVIE_RS14475	sodA	A0A060HP82	VII	A	F	yes	yes	superoxide dismutase (Mn)
	Ahp1	NVIE_013750	NVIE_RS06670	NVIE_013750	A0A060HG58	VII	A	E	yes	yes	alkyl hydroperoxide reductase
	Ahp2	NVIE_011770	NVIE_RS05690	NVIE_011770	A0A060HJJ0	IV	E	B	yes	no	alkyl hydroperoxide reductase
	MsrB2	NVIE_018150	NVIE_RS14830	msrB2	A0A060HHJ0	IV	F	B	yes	no	methionine sulfoxide reductase B
Glucogeogensis	ApgM	NVIE_006920	NVIE_RS03360	apgM	A0A060HI05	V	E	C	yes	no	2,3-bisphosphoglycerate-independent phosphoglycerate mutase
	GpmB	NVIE_027510	NVIE_RS13170	gpmB	A0A060HNI8	IV	F	A	yes	no	2,3-bisphosphoglycerate-dependent phosphoglycerate mutase
Cysteine Synthesis	CysM1	NVIE_017430	NVIE_RS08485	cysM1	A0A060HR66	IV	G	B	yes	no	putative cysteine synthase
	CysM2	NVIE_008170	NVIE_RS03985	cysM2	A0A060HED8	VII	G	E	yes	no	cysteine synthase
TCA Cycle	Aco	NVIE_029450	NVIE_RS14090	aco	A0A060HP07	IV	G	A	yes	no	aconitate hydratase
	GdhA	NVIE_012230	NVIE_RS05920	gdhA	A0A060HPJ2	I	E	F	yes	yes	glutamate dehydrogenase

## Sheet: Table_S4 Fig. S3
Sample	Condition	Carbon (mmol/mmol NO2-)	DNA (µg/mmol NO2-)	Protein (µg/mmol NO2-)	Biomass(mg/mmol NO2-)
A1	A	NA	17.4374	312.551	14.6457
A2	A	NA	15.4756	296.436	15.583
A3	A	NA	15.0796	230.99	19.1202
A4	A	0.12536	17.6947	198.598	14.2783
A5	A	0.170557	16.8531	252.492	18.4222
A6	A	0.246041	10.7658	307.808	20.5205
A7	A	0.296	15.5066	301.64	22.3935
A8	A	0.317542	14.5031	316.323	24.9179
A9	A	0.0898616	25.3875	317.241	19.5777
B1	B-stationary	NA	1.39231	74.3292	26.5893	B1-B5 (B-stationary)are not included in calculations for Figure S3 as they started to enter stationary phase (see Figure S2).
B2	B-stationary	NA	8.97959	271.479	39.9345
B3	B-stationary	NA	1.8215	111.267	23.7761
B4	B-stationary	NA	1.21563	82.0068	43.5359
B5	B-stationary	NA	5.09589	219.899	29.5602
B6	B	0.0881	7.31707	234.375	11.56
B7	B	0.0884985	14.4747	340.467	13.6187
B8	B	0.0868386	11.2963	228.909	8.74486
B9	B	0.0870337	10.9733	378.728	13.0822
B10	B	0.0671307	15.9398	384.99	16.8477
C1	C	0.0903451	19.9667	320.762	17.1936
C2	C	0.0902186	22.0344	321.683	15.0409
C3	C	0.103855	30.8553	363.995	20.4411
C4	C	0.10665	23.4146	232.354	14.8744
C5	C	0.0777585	33.0859	329.18	13.0788
D1	D	0.205509	0.891247	328.249	27.7409
D2	D	0.208055	12.0155	419.081	36.0592
D3	D	0.215088	9.30161	294.832	30.1867
D4	D	0.186345	10.1284	262.487	20.6932
D5	D	0.209749	16.4691	391.454	55.5209
E1	E	0.0413161	6.69667	257.276	19.802
E2	E	NA	6.3285	245.572	14.3586
E3	E	0.0264243	5.12301	124.216	10.1302
E4	E	0.0448261	10.049	233.524	7.8976
E5	E	0.0268207	6.88969	248.644	11.9048
F1	F	0.0624787	17.0858	327.124	18.1859
F2	F	0.100667	15.4589	405.62	20.9608
F3	F	0.0780279	13.8197	239.628	18.1211
F4	F	0.0955224	10.6433	410.44	16.7858
F5	F	0.101169	16.4407	323.682	19.0678
G1	G	NA	6.65816	362.989	22.6403
G2	G	NA	18.9474	380.83	17.6508
G3	G	0.101317	10.1545	247.929	17.9091
G4	G	0.0931814	11.9005	397.95	19.6959
G5	G	0.0921525	19.9341	413.645	14.1727

## Sheet: Table_S5 FoldSeek Results
Accession	Description	Organism	E-value	RMSD	TM-score	Query Position	Target Position
WP_001261980.1	Ribosome maturation factor RimM	Staphylococcus aureus subsp. aureus NCTC 8325	0.000712	14.12	0.29472	19-159	5-166
WP_003699991.1	Ribosome maturation factor RimM	Ligilactobacillus salivarius UCC118	0.000461	14.52	0.322	19-158	6-167
WP_001261987.1	Ribosome maturation factor RimM	Staphylococcus aureus strain JH9	0.000793	14.47	0.32501	19-159	5-166
WP_003668365.1	Ribosome maturation factor RimM	Limosilactobacillus reuteri subsp. reuteri	1.07e-3	14.56	0.30458	19-159	5-166
WP_001261990.1	Ribosome maturation factor RimM	Staphylococcus aureus subsp. aureus USA300	1.96e-3	14.46	0.31637	19-159	5-166
WP_003181725.1	Ribosome maturation factor RimM	Bacillus licheniformis DSM 13 = ATCC 14580	8.36e-3	12.38	0.3129	25-154	35-167
SDF02468.1	PRC-barrel domain-containing protein	Rhodospira trueperi	4.95e-07	17.05	0.34531	1-164	67-269
HEX75770.1	PRC domain-containing protein	Dehalococcoidia bacterium	1.12e-3	2.06	0.74664	97-161	1-72
TET40552.1	PRC-barrel domain containing protein	Dehalococcoidia bacterium	0.00172	1.43	0.78796	102-158	6-69

## Sheet: Table_S6 LFQ Data
					LFQ Values
Protein IDs	Protein Product	Gene Name	Locus Tag (GenBank)	Locus Tag (RefSeq)	A1	A2	A3	A4	A5	A6	A7	A8	A9	B10	B6	B7	B8	B9	C1	C2	C3	C4	C5	D1	D2	D3	D4	D5	E1	E2	E3	E4	E5	F1	F2	F3	F4	F5	G1	G2	G3	G4	G5
A0A060HBM5	Putative nitroreductase family protein	NVIE_000030	NVIE_000030	NVIE_RS00010	0	0	0	0	0	0	NA	0	0	0	0	0	0	0	0	0	10526000	7489800	9663500	0	0	9410500	9318800	10394000	10357000	6125900	NA	7021700	8738900	0	9311500	0	8335200	7595700	NA	7786900	8255900	11526000	10278000
A0A060HBN0	conserved protein of unknown function	NVIE_000070	NVIE_000070	NVIE_RS00030	26122000	16867000	20641000	16841000	19791000	16572000	16641000	20573000	18278000	23650000	25604000	22289000	22687000	25795000	19963000	19121000	16346000	NA	17519000	NA	16152000	18668000	16151000	17994000	27281000	26185000	30968000	37107000	23102000	26020000	27879000	21723000	27517000	20112000	23473000	15517000	22017000	17553000	23281000
A0A060HBN5	putative protein of unknown function DUF432	NVIE_000120	NVIE_000120	NVIE_RS00055	79269000	70995000	83298000	70212000	78410000	78172000	75980000	71974000	66755000	101470000	82925000	84573000	83989000	104200000	97139000	75959000	79975000	64700000	91876000	78307000	87047000	74426000	87304000	78789000	89426000	114910000	98752000	99667000	105530000	80147000	87336000	82526000	68631000	72405000	86018000	70080000	74793000	81223000	77761000
A0A060HBP6	50S ribosomal protein L18e	rpl18e	NVIE_000210	NVIE_RS00105	292080000	281210000	NA	254100000	330030000	308370000	278670000	342760000	277520000	259920000	283330000	262980000	224070000	174080000	269220000	237770000	340020000	307360000	278060000	291370000	273640000	262200000	276210000	283340000	282560000	238360000	279590000	237730000	218670000	346390000	259860000	291990000	237830000	226570000	363150000	302830000	279930000	328620000	306120000
A0A060HBQ2	putative exosome complex exonuclease	ecx2	NVIE_000260	NVIE_RS00130	650110000	544190000	564250000	528660000	554650000	483980000	569490000	690310000	625030000	687070000	497710000	670890000	530530000	577020000	649960000	NA	642930000	616890000	NA	571110000	682920000	563850000	643460000	611730000	578620000	664370000	547680000	665680000	650480000	664330000	713180000	784180000	671950000	823180000	NA	649700000	698010000	744440000	724070000
A0A060HBQ7	putative Rhodanese-related sulfurtransferase	NVIE_000310	NVIE_000310	NVIE_RS00155	NA	78587000	NA	94457000	96564000	97822000	99078000	73308000	85812000	60806000	55046000	93510000	70753000	55056000	87079000	77696000	84651000	97011000	95062000	82558000	102340000	87585000	95630000	92190000	62663000	47806000	60731000	55452000	67625000	91143000	78479000	96047000	84894000	97867000	74802000	88016000	96869000	93968000	85217000
A0A060HBR3	4Fe-4S ferredoxin iron-sulfur binding domain protein	NVIE_000360	NVIE_000360	NVIE_RS14670	111650000	108520000	78022000	93355000	101790000	97138000	98147000	119560000	117530000	142630000	136010000	135860000	NA	NA	117550000	108470000	137890000	114560000	147070000	101410000	119090000	108730000	144540000	131500000	129360000	137400000	108180000	120070000	117750000	144190000	116500000	129360000	109860000	109950000	125410000	105270000	101040000	142830000	117820000
A0A060HBR9	phenylalanine--tRNA ligase alpha chain	pheS	NVIE_000410	NVIE_RS00205	16089000	12716000	15517000	14783000	12217000	14832000	16422000	11632000	15729000	NA	15709000	16325000	16199000	NA	16409000	15457000	16178000	15371000	16871000	13454000	17029000	15209000	15898000	16760000	16153000	16649000	NA	17248000	17211000	18355000	19779000	15580000	16837000	18700000	16455000	16079000	14718000	17919000	14367000
A0A060HBS4	putative deoxyribonuclease/rho motif-related TRAM-domain containing protein	NVIE_000460	NVIE_000460	NVIE_RS00230	44864000	36918000	NA	46344000	46595000	43076000	39814000	52198000	32863000	37586000	51120000	33384000	51473000	41678000	35811000	38299000	30179000	0	0	NA	32151000	37113000	29638000	33512000	35124000	44426000	44733000	NA	38127000	NA	35647000	34830000	38166000	32072000	37409000	26635000	38179000	29256000	34124000
A0A060HBT0	protein of unknown function	NVIE_000510	NVIE_000510	NVIE_RS00260	0	0	0	0	0	0	0	0	0	0	0	0	0	0	0	0	0	0	0	0	0	0	0	0	0	7359600	0	5011100	6331800	NA	0	0	0	0	0	0	0	0	0
A0A060HBU1	putative protein of unknown function DUF309	NVIE_000610	NVIE_000610	NVIE_RS00305	10452000	9609300	8571800	10053000	9704800	8303700	9399400	NA	9214900	0	NA	0	0	0	9739900	7710600	8463900	8329000	9261900	8284000	9018500	8458500	NA	9954700	9382700	8036000	9615900	NA	8868600	7959100	NA	8209100	7693600	NA	10111000	10227000	11167000	9233100	10894000
A0A060HBV1	putative transcription antitermination protein NusG	nusG	NVIE_000710	NVIE_RS14485	261060000	217790000	NA	246070000	264370000	259350000	216790000	215360000	203900000	207830000	238850000	248690000	279700000	224750000	266090000	237180000	191310000	190870000	212080000	256500000	202960000	224740000	181700000	171320000	184090000	232360000	240400000	248600000	202330000	193850000	203630000	231650000	251030000	250710000	182750000	179350000	NA	NA	181480000
A0A060HBV5	protein of unknown function	NVIE_000760	NVIE_000760	NVIE_RS00385	24519000	19247000	NA	26783000	20441000	16668000	18073000	19142000	24005000	28853000	17644000	41190000	21655000	18531000	28760000	20242000	26270000	23848000	25455000	NA	27675000	24923000	26619000	29432000	47892000	39187000	30826000	40020000	48650000	42178000	40048000	38133000	NA	38753000	31054000	25191000	27720000	31421000	26806000
A0A060HBX4	protein of unknown function	NVIE_000980	NVIE_000980	NVIE_RS00480	0	0	0	0	0	0	0	0	0	0	20556000	0	0	18272000	0	0	0	0	0	0	0	0	0	0	0	0	0	NA	0	0	0	0	0	0	0	0	0	0	0
A0A060HC10	putative thymidylate synthase ThyX	thyX	NVIE_001310	NVIE_RS00645	0	4307800	0	0	0	3378200	3215700	0	3776700	4864300	0	0	4152300	5103100	3264400	0	3931000	3003600	0	4043000	0	4077900	0	5048300	0	4123900	2933200	0	5504300	4312500	5368700	4821700	2603100	0	3373400	4171300	3895400	4370200	NA
A0A060HC34	LPPG:FO 2-phospho-L-lactate transferase	cofD	NVIE_001510	NVIE_RS00735	15380000	13680000	NA	15717000	13979000	13516000	15686000	12420000	17280000	12834000	15475000	19704000	20543000	14187000	16339000	14747000	12567000	16613000	17416000	14826000	16409000	14207000	13577000	11764000	16563000	13737000	15445000	16622000	15305000	15491000	16486000	16629000	18258000	19826000	13289000	15459000	14386000	14650000	13822000
A0A060HC45	transcription initiation factor IIB	tfb1	NVIE_001590	NVIE_RS00785	46135000	40021000	NA	49948000	51866000	56826000	44637000	44918000	49300000	44250000	37358000	55649000	50262000	40435000	50542000	51201000	44761000	46112000	51229000	56924000	63524000	46026000	62101000	49869000	38251000	NA	45923000	42844000	40604000	31717000	36071000	50318000	45647000	56132000	59376000	61521000	49117000	48724000	48806000
A0A060HC98	hypothetical protein	NVIE_002010	NVIE_002010	NVIE_RS00975	NA	98096000	70831000	67038000	87093000	60294000	64008000	46391000	71160000	64499000	64154000	67782000	59000000	57141000	92623000	87164000	89666000	81313000	NA	82228000	73771000	70405000	80204000	68690000	NA	50059000	49732000	47987000	49169000	NA	54378000	44455000	49179000	45123000	70738000	52075000	54813000	52162000	59963000
A0A060HCG6	protein of unknown function	NVIE_002240	NVIE_002240	NVIE_RS01095	772650000	635140000	540890000	816350000	760610000	485420000	587940000	630590000	647810000	624460000	479590000	586030000	513020000	592710000	909130000	691840000	850640000	705920000	911970000	718030000	802500000	771490000	NA	864020000	395210000	424100000	NA	417470000	NA	558440000	429460000	568270000	390400000	366940000	NA	541920000	530640000	559580000	594350000
A0A060HCK2	pentapeptide repeat protein	NVIE_002630	NVIE_002630	NVIE_RS01275	46622000	36404000	42131000	35393000	40945000	36726000	39999000	47888000	36454000	51652000	58425000	56829000	55812000	50924000	54789000	51179000	48341000	37693000	43337000	50120000	43611000	33099000	32285000	35507000	63644000	54526000	47622000	51383000	47647000	63149000	58895000	49565000	57135000	54596000	54098000	34403000	33256000	36716000	42665000
A0A060HCK4	putative 2-isopropylmalate synthase	cimA	NVIE_002680	NVIE_RS01300	211250000	203370000	176630000	202060000	177070000	166130000	153350000	181860000	191200000	82076000	33040000	NA	62726000	60663000	156850000	172120000	190290000	162990000	197780000	158330000	203660000	201120000	200960000	168280000	35653000	0	0	0	41930000	67712000	89983000	111900000	97846000	119080000	226100000	211260000	150960000	165670000	222790000
A0A060HCL0	FeS-center protein of succinate dehydrogenase/fumarate reductase	sdhB	NVIE_002730	NVIE_RS01325	78745000	71002000	74571000	79642000	65028000	76716000	64887000	69403000	77059000	152980000	140620000	174390000	141290000	168050000	103630000	88580000	88639000	74983000	106690000	74408000	NA	75660000	76720000	81776000	176440000	162560000	142790000	148960000	193720000	154890000	147360000	178150000	161210000	188360000	91866000	93655000	NA	87988000	92090000
A0A060HCP5	protein of unknown function	NVIE_003100	NVIE_003100	NVIE_RS01500	122140000	NA	111440000	112970000	92884000	102540000	96993000	97667000	93168000	88073000	102510000	NA	88234000	110620000	105930000	112390000	89672000	85685000	88886000	116720000	79706000	84763000	113560000	110980000	202710000	244370000	209390000	225270000	196780000	112750000	108250000	NA	103530000	100470000	105280000	108200000	83835000	84636000	100220000
A0A060HCQ3	DUF650 and DUF651 domain-containing protein	NVIE_0323	NVIE_0323	NVIE_RS01550	0	0	0	0	0	0	NA	0	NA	0	0	0	0	0	3799200	0	0	0	2957500	3314200	0	0	2889000	2931200	0	0	0	0	0	0	0	0	0	0	0	0	NA	0	0
A0A060HCR5	putative streptogramin lyase	NVIE_003330	NVIE_003330	NVIE_RS01625	259670000	328050000	396640000	226400000	267120000	317030000	299930000	295230000	255850000	331700000	370300000	431870000	313230000	417040000	304220000	323920000	277570000	NA	301910000	297720000	304670000	258680000	236800000	250860000	371470000	409670000	311390000	328590000	365110000	300870000	330710000	287630000	298580000	NA	289170000	268670000	NA	260110000	276300000
A0A060HCS0	translation elongation factor EF-1 beta	ef1b	NVIE_003380	NVIE_RS01650	537780000	399960000	NA	763530000	741410000	532030000	704220000	598850000	472570000	337980000	226520000	445240000	359640000	234950000	468810000	429560000	NA	426220000	472150000	596780000	491960000	599360000	435330000	424090000	244330000	147140000	205220000	202230000	272770000	238430000	349580000	NA	327640000	418350000	447380000	352400000	443460000	400850000	343450000
A0A060HCS4	putative blue (type 1) copper domain protein	NVIE_003430	NVIE_003430	NVIE_RS01675	140170000	118440000	98309000	88803000	100030000	109060000	113770000	111700000	118260000	148100000	121470000	182880000	125590000	177740000	135350000	130690000	137080000	129300000	NA	114630000	149280000	133910000	106390000	122500000	124100000	92493000	46173000	94206000	150550000	124870000	190090000	137790000	127050000	163380000	138880000	122670000	NA	138910000	138230000
A0A060HCS9	peptide/opine/nickel ABC uptake transporter, putative ATP-binding protein	oppD	NVIE_003480	NVIE_RS01700	0	0	0	0	0	0	0	0	0	0	0	0	0	0	0	0	0	0	0	0	0	0	0	0	0	0	0	2158600	2467500	0	NA	0	0	0	0	0	NA	0	0
A0A060HCT3	protein of unknown function DUF929	NVIE_003530	NVIE_003530	NVIE_RS01725	227400000	230390000	NA	246160000	267530000	237050000	239150000	274060000	204860000	238780000	232000000	208640000	272810000	191590000	212100000	194650000	200670000	248210000	251120000	233480000	235230000	212930000	228360000	213800000	215830000	215120000	275600000	255680000	NA	253580000	178280000	239330000	212230000	304700000	NA	201450000	215120000	224390000	225640000
A0A060HCU3	Deoxyribonuclease/rho motif-related TRAM domain containing protein	NVIE_003620	NVIE_003620	NVIE_RS01765	NA	52890000	37645000	46325000	60082000	40297000	46300000	39324000	46173000	51594000	58945000	53897000	60883000	NA	61304000	42217000	30179000	54648000	53690000	NA	28793000	38952000	39405000	47229000	NA	96226000	93993000	NA	101140000	54893000	59421000	46541000	49120000	59243000	57124000	40470000	44939000	46532000	55501000
A0A060HCV6	Mrp family signature-containing protein and domain of unknown function DUF59	NVIE_003770	NVIE_003770	NVIE_RS01835	174460000	213660000	NA	199180000	210160000	237170000	208710000	219120000	173030000	196810000	162450000	184550000	202850000	182340000	199270000	214510000	203610000	185950000	181540000	199750000	200460000	217490000	225380000	NA	151510000	121110000	85244000	109460000	145330000	154470000	163880000	199340000	182160000	251420000	187320000	192680000	172160000	178550000	178370000
A0A060HCX3	putative universal stress family protein	NVIE_003960	NVIE_003960	NVIE_RS01915	16333000	17834000	NA	16688000	14537000	15717000	NA	15256000	15870000	13704000	NA	11213000	16463000	15457000	13277000	NA	16054000	16215000	14825000	14632000	13969000	14999000	NA	14588000	19112000	22067000	22518000	18337000	16023000	15981000	19608000	14430000	20741000	24168000	16920000	14187000	17009000	14591000	14329000
A0A060HCZ7	protein of unknown function	NVIE_004210	NVIE_004210	NVIE_RS02025	49777000	33557000	NA	44978000	43566000	29625000	34821000	35687000	39723000	43934000	52761000	33234000	55607000	39202000	42803000	37701000	44826000	NA	40804000	37733000	39382000	42397000	42827000	47947000	75242000	50999000	40158000	75060000	72746000	62414000	63396000	52554000	43606000	35120000	48713000	43782000	47252000	43295000	42548000
A0A060HD01	Pyridoxamine 5'-phosphate oxidase-related FMN-binding protein	NVIE_004240	NVIE_004240	NVIE_RS02050	12949000	14155000	9786000	11160000	13127000	10971000	12322000	17533000	15452000	13979000	14889000	NA	16133000	14662000	12352000	10421000	14419000	14851000	13232000	13841000	9810900	12530000	14467000	14415000	22193000	17439000	18055000	12271000	13304000	18875000	15720000	13556000	14504000	10957000	16266000	10632000	14346000	11999000	15248000
A0A060HD21	putative thioesterase superfamily protein	NVIE_004440	NVIE_004440	NVIE_RS02155	50057000	34309000	53212000	44982000	49529000	36821000	35737000	34753000	42157000	28727000	35558000	31321000	34324000	21499000	47140000	39635000	44171000	42491000	39594000	42478000	41569000	52956000	47563000	NA	NA	29630000	31056000	17675000	23404000	46780000	36805000	47504000	36118000	49500000	NA	35824000	37697000	NA	35991000
A0A060HD38	Serine--tRNA ligase	serS	NVIE_004590	NVIE_RS02225	35963000	39692000	NA	38236000	NA	NA	37458000	35819000	35048000	37659000	51725000	43777000	53002000	46568000	37260000	39508000	31168000	34305000	40260000	NA	34916000	34409000	32940000	31999000	44939000	45477000	66079000	51921000	58903000	39242000	39609000	48659000	44924000	44543000	37004000	42992000	42482000	31518000	39071000
A0A060HD49	tRNA-splicing endonuclease	endA2	NVIE_0473	NVIE_RS02275	24246000	24216000	NA	NA	23940000	NA	23787000	23503000	22471000	23558000	18475000	15810000	20871000	22207000	NA	21629000	20952000	21613000	21923000	NA	23685000	23897000	NA	23485000	18367000	21442000	18878000	19864000	18532000	20712000	18230000	20989000	18474000	NA	20509000	20853000	21223000	NA	20259000
A0A060HD60	threonine synthase	thrC1	NVIE_004780	NVIE_RS02325	38767000	40474000	NA	33114000	33439000	37894000	46087000	39677000	42231000	37160000	37901000	46429000	41942000	41387000	37652000	43081000	36815000	40907000	37168000	36797000	NA	37312000	NA	37499000	34601000	32032000	35674000	38087000	36498000	33868000	40307000	36227000	43852000	50128000	41740000	47564000	41576000	42519000	44083000
A0A060HD71	dethiobiotin synthase	bioD	NVIE_004890	NVIE_RS02380	17228000	18902000	17165000	16473000	18337000	NA	17453000	16187000	15971000	16083000	20064000	12494000	21515000	18023000	13778000	16697000	13439000	19371000	14465000	15298000	NA	14573000	17163000	13600000	18931000	20626000	24361000	19382000	23707000	NA	15842000	NA	15832000	15629000	14552000	18271000	15735000	10049000	12356000
A0A060HD85	30S ribosomal protein S8p	rps8p	NVIE_004990	NVIE_RS02435	328140000	332570000	422860000	366270000	354770000	337110000	375370000	394880000	386280000	268140000	260940000	224860000	294980000	249100000	NA	337110000	323370000	NA	335350000	359170000	348060000	368160000	329670000	NA	NA	253730000	NA	252840000	245840000	NA	NA	357700000	354650000	351220000	336590000	350420000	405000000	405790000	361290000
A0A060HD91	50S ribosomal protein L14p	rpl14p	NVIE_005030	NVIE_RS02460	676380000	584260000	NA	608610000	777180000	635580000	629190000	720270000	612250000	NA	470380000	550520000	513620000	563880000	653910000	547520000	769510000	609760000	735670000	599980000	646390000	680890000	831470000	774360000	526350000	529140000	NA	547580000	NA	661240000	665980000	763920000	542670000	NA	675090000	653480000	588250000	710370000	619560000
A0A060HD96	50S ribosomal protein L22p	rpl22p	NVIE_005080	NVIE_RS02485	722790000	712200000	NA	773890000	824150000	687060000	725990000	861740000	731240000	766240000	558180000	651370000	537380000	618070000	687420000	NA	NA	678940000	724720000	702170000	697570000	730940000	867200000	902650000	636500000	576940000	540360000	588760000	644950000	786320000	690850000	766190000	653880000	564960000	684490000	748700000	785060000	820260000	722270000
A0A060HDA2	protein of unknown function DUF171	NVIE_005130	NVIE_005130	NVIE_RS02510	399330000	NA	358500000	322260000	NA	376960000	341710000	373940000	303360000	249300000	342830000	356690000	285340000	320000000	234460000	404030000	205370000	453810000	221100000	222140000	0	233180000	134200000	307870000	348970000	448840000	NA	423520000	390540000	303440000	325600000	376440000	379120000	203460000	NA	307420000	NA	325390000	348660000
A0A060HDA8	putative transcriptional regulator, ArsR family	NVIE_005180	NVIE_005180	NVIE_RS02535	7229700	0	0	6131700	0	5875000	6804300	0	7815900	0	0	0	6214500	6321400	8064100	6401400	8707700	6521400	NA	5659200	8652300	8059900	10134000	6949300	0	0	0	0	0	5923100	0	6349000	6094900	0	0	0	NA	0	0
A0A060HDB2	hypothetical protein	NVIE_005230	NVIE_005230	NVIE_RS02560	12146000	NA	14537000	16580000	19183000	14116000	18293000	16326000	22187000	0	0	0	0	0	24694000	14761000	17871000	17879000	23528000	22993000	22325000	NA	18098000	20443000	NA	0	0	0	0	9894500	15973000	18803000	14542000	NA	23849000	19181000	26743000	19755000	21803000
A0A060HDC1	hypothetical protein with ATP-binding domain	NVIE_005330	NVIE_005330	NVIE_RS02605	1319100000	1090400000	1034500000	1247200000	1189300000	1102300000	1208800000	1230000000	1357400000	1213900000	727760000	1155500000	921020000	916000000	1110100000	1099100000	1311900000	1296900000	1259000000	1169900000	1392700000	1244300000	1318900000	1412600000	941720000	757340000	722680000	977550000	1104100000	NA	1182500000	NA	1160700000	1158800000	1334800000	1253400000	1298500000	1507600000	1419500000
A0A060HDE7	PfkB family carbohydrate kinase	NVIE_005540	NVIE_005540	NVIE_RS02720	NA	NA	0	0	0	0	0	0	0	0	NA	0	0	0	3826400	0	0	3768400	0	0	0	0	0	NA	3925800	NA	NA	3744900	3660900	3803900	4352200	NA	3776600	5052000	3951600	3633700	0	4150800	0
A0A060HDG7	putative polyketide cyclase/dehydrase	NVIE_005690	NVIE_005690	NVIE_RS02790	37261000	37865000	NA	49712000	41676000	36521000	50108000	44516000	44320000	41267000	43985000	40936000	NA	37287000	35997000	41339000	31599000	48295000	43191000	54357000	29936000	45121000	35541000	43142000	50303000	42371000	46123000	46158000	39981000	39208000	32849000	44191000	43479000	35065000	38735000	33293000	38312000	42893000	35473000
A0A060HDI1	shikimate 5-dehydrogenase	aroE	NVIE_0587	NVIE_RS02835	13583000	13137000	NA	12602000	12296000	13569000	13194000	NA	NA	12868000	11536000	13343000	11534000	NA	15277000	15488000	NA	15660000	NA	NA	9918100	8376600	12823000	13233000	10498000	14368000	21177000	18351000	15204000	16261000	NA	15689000	17172000	16315000	17787000	14699000	18532000	11048000	9973300
A0A060HDM7	mannosyl-3-phosphoglycerate synthase	mngA	NVIE_006110	NVIE_RS02995	10464000	11929000	NA	11037000	10091000	11642000	13353000	8255900	11988000	8344200	14989000	NA	15405000	11706000	13311000	13366000	11928000	10984000	11911000	7615700	14625000	13147000	14489000	9951500	22465000	21985000	25531000	28653000	32363000	16585000	13877000	19497000	19710000	22093000	14724000	15772000	13142000	15078000	12904000
A0A060HDN5	hypothetical protein	NVIE_006160	NVIE_006160	NVIE_RS03020	0	0	0	0	0	0	NA	0	0	0	0	0	0	0	0	0	0	0	NA	12945000	0	21129000	11007000	0	0	0	0	0	0	0	0	0	0	0	0	17152000	0	15770000	0
A0A060HDP0	hypothetical protein	NVIE_006200	NVIE_006200	#N/A	0	0	0	0	0	0	NA	0	0	0	0	0	0	0	0	0	0	0	0	0	0	0	0	0	0	0	0	0	0	9571200	0	0	9980200	0	NA	0	0	0	0
A0A060HDR3	putative signal transduction protein with CBS domains	NVIE_006340	NVIE_006340	NVIE_RS03105	148040000	165610000	200230000	143840000	184250000	145660000	132130000	200310000	128990000	184590000	191160000	154030000	195580000	164040000	145550000	155440000	139600000	133530000	158370000	NA	125980000	118850000	130210000	109910000	179940000	162430000	141570000	139430000	147640000	128130000	108760000	145820000	142180000	134160000	NA	122720000	129080000	NA	120940000
A0A060HDU3	protein of unknown function	NVIE_006550	NVIE_006550	NVIE_RS03195	8780900	9443400	8086500	8398000	10009000	NA	8467400	9338300	7685600	8733700	6256700	11982000	5604200	7218800	11135000	8675900	10222000	6900700	13730000	9053200	11394000	8453300	10366000	9134800	6673100	7031900	5173900	3765200	5732500	0	4413500	8096600	6123300	9176700	NA	7846200	NA	8329000	8458700
A0A060HDV8	putative UspA domain protein	NVIE_006640	NVIE_006640	NVIE_RS03235	16236000	10469000	0	0	10547000	0	0	8912200	0	0	0	0	9860000	12808000	14771000	0	0	8638300	0	NA	0	0	0	0	13221000	13190000	13826000	NA	14450000	0	12977000	9528400	0	12039000	11725000	0	0	0	12700000
A0A060HDW4	protein of unknown function	NVIE_006680	NVIE_006680	NVIE_RS03255	0	14830000	0	10716000	18502000	14028000	0	0	12666000	0	0	0	0	0	0	0	NA	0	0	0	0	12841000	14838000	0	0	0	0	0	0	9441500	0	0	8768700	0	0	13566000	11347000	0	0
A0A060HDX2	succinyl-CoA ligase (ADP-forming) beta subunit	sucC	NVIE_006730	NVIE_RS03270	656290000	551350000	723980000	592480000	546970000	605720000	630030000	616470000	665660000	1080800000	1089100000	1131100000	1096300000	NA	770270000	769240000	725810000	676180000	781900000	602950000	NA	583060000	667520000	647090000	622580000	NA	612460000	NA	612980000	1129900000	1231100000	1248600000	1127100000	1342200000	678540000	648280000	608890000	NA	640820000
A0A060HDX8	Thiamine biosynthesis bifunctional protein : putative hydroxymethylpyrimidine/phosphomethylpyrimidine kinase ; Thiamine-phosphate synthase ThiN	thiD	NVIE_006780	NVIE_RS03285	10959000	14938000	13968000	11986000	11775000	14005000	0	0	0	24167000	16825000	23793000	12668000	18694000	12573000	12636000	NA	8932800	12628000	10019000	NA	9681600	9196600	8229100	18717000	20492000	NA	21658000	18385000	NA	11103000	11147000	11839000	NA	NA	16647000	14413000	16248000	11055000
A0A060HDY7	protein of unknown function	NVIE_006840	NVIE_006840	NVIE_RS03315	29896000	32915000	NA	37927000	38417000	37612000	34122000	32877000	31151000	52556000	49233000	44249000	57654000	40630000	36622000	36959000	27972000	28729000	36610000	36635000	33519000	27148000	29706000	29916000	36909000	44015000	38466000	40128000	34756000	35851000	34591000	39421000	33031000	32072000	31426000	29461000	28659000	26578000	25895000
A0A060HE21	protein of unknown function	NVIE_0702	NVIE_0702	NVIE_RS03355	8628100	10196000	12527000	9132700	9828200	NA	9032700	11272000	7412300	9775000	9766800	8805100	8778100	7814200	8600700	8325300	7101300	NA	8184200	7689500	6527700	NA	6974700	7226300	5467800	0	6912900	0	0	10828000	0	4853700	7255200	0	8549900	NA	7656200	6199900	6740000
A0A060HE32	Putative H/ACA RNA-protein complex component Gar1	NVIE_006960	NVIE_006960	NVIE_RS03375	128180000	105970000	117890000	122360000	116250000	108400000	108080000	NA	115870000	94551000	87470000	112760000	82094000	71327000	111530000	NA	107310000	106910000	117830000	98767000	115200000	111420000	109800000	94092000	86972000	74786000	89673000	67744000	74921000	107480000	91068000	110060000	86315000	118540000	118060000	99358000	105200000	111850000	99492000
A0A060HE54	ABC efflux transporter, ATP-binding protein, Drug Exporter-1 (DrugE1) Family	drrA	NVIE_007150	NVIE_RS03475	0	0	0	0	0	0	0	0	0	0	0	0	0	0	0	0	0	0	0	0	0	0	0	0	0	0	0	0	0	0	0	0	NA	0	0	2680400	3086400	0	0
A0A060HE65	conserved protein of unknown function	NVIE_007290	NVIE_007290	#N/A	9440900	5867800	0	0	8791800	7550400	0	0	8739100	0	0	0	0	0	10410000	7209700	10555000	7290000	NA	0	0	0	0	0	0	0	0	0	0	0	0	0	0	0	0	0	0	0	0
A0A060HE79	3-isopropylmalate dehydratase large subunit	leuC1	NVIE_007470	NVIE_RS03625	0	11952000	0	0	0	0	9887000	14319000	9741700	12632000	0	0	0	11765000	10192000	0	0	10496000	0	10749000	0	11348000	0	8361000	NA	0	0	0	0	12614000	0	13956000	16758000	0	12717000	15292000	12960000	14993000	14195000
A0A060HE87	putative iron (metal) dependent repressor, DtxR family	NVIE_007560	NVIE_007560	NVIE_RS03670	24206000	28425000	29835000	31375000	35611000	31789000	20113000	24354000	31555000	28007000	22388000	30984000	23344000	21223000	30143000	29986000	32762000	33477000	27035000	25029000	29818000	30491000	37475000	22613000	25769000	18524000	17177000	17322000	21324000	29167000	20386000	26687000	22869000	31561000	32159000	43005000	24978000	22443000	24861000
A0A060HE89	protein of unknown function DUF354	NVIE_007600	NVIE_007600	NVIE_RS03695	NA	0	0	0	0	0	0	NA	0	0	0	0	4427500	5382200	4969000	5691200	4364400	NA	4925500	0	0	0	0	0	0	5344100	5480100	0	0	0	0	4633600	4875300	0	0	0	0	0	0
A0A060HE93	branched-chain amino-acid aminotransferase	ilvE1	NVIE_007650	NVIE_RS03725	363360000	304880000	318520000	319430000	293750000	274720000	329320000	333520000	348810000	398800000	342860000	429720000	351450000	410540000	347460000	368590000	366380000	347210000	377590000	346820000	407180000	327290000	357170000	379410000	369640000	373880000	359130000	357740000	NA	435620000	402900000	433980000	401600000	377530000	371860000	326760000	331120000	389040000	377150000
A0A060HEA4	putative secreted metalloprotease	NVIE_007800	NVIE_007800	NVIE_RS03800	10045000	8579400	0	0	8399300	6694100	6245700	0	7489900	7255800	7640000	NA	10202000	8892400	8210900	8245100	9262800	10107000	7582700	6731600	7308200	6759700	10043000	10517000	NA	8636100	NA	8323000	8452900	10521000	0	7437900	8373200	0	0	0	7732700	7733900	0
A0A060HEB5	putative NUDIX hydrolase	NVIE_007940	NVIE_007940	NVIE_RS03875	36777000	37596000	47161000	46360000	44758000	48168000	40736000	43747000	36525000	48359000	51815000	NA	49791000	NA	40724000	40693000	37583000	43112000	33556000	34205000	42725000	40249000	25070000	41739000	51672000	45242000	49849000	56188000	57078000	51657000	47746000	49040000	45410000	49963000	NA	40209000	38361000	38994000	NA
A0A060HEC0	hypothetical protein	NVIE_007990	NVIE_007990	NVIE_RS03900	9570100	NA	13301000	15287000	12869000	18291000	13969000	10893000	14834000	21630000	24566000	NA	18960000	13782000	11621000	16103000	11188000	0	0	10533000	NA	14962000	11991000	9088600	15293000	0	0	14317000	15456000	0	12679000	12856000	0	0	14729000	0	15714000	12851000	0
A0A060HED0	putative aspartate/glutamate/uridylate kinase	NVIE_008070	NVIE_008070	NVIE_RS03940	113100000	92546000	100800000	113130000	118210000	88334000	100800000	93748000	110240000	83078000	74970000	69033000	88151000	73420000	84364000	82956000	94881000	108770000	87627000	105130000	98969000	92491000	NA	98453000	67783000	63557000	70140000	63845000	NA	67390000	67120000	85727000	74710000	NA	88583000	79302000	72819000	88420000	85482000
A0A060HED3	putative thiazole biosynthetic enzyme Thi4 family	NVIE_008130	NVIE_008130	NVIE_RS03965	693890000	575540000	596190000	635350000	696500000	609010000	736210000	891120000	738890000	765490000	400850000	811530000	472180000	489400000	756220000	685410000	944100000	729480000	841930000	681750000	968070000	890260000	887950000	800450000	653740000	374570000	237060000	411480000	623690000	744400000	892160000	1073800000	691530000	954770000	891140000	807750000	809250000	1094200000	948970000
A0A060HED8	cysteine synthase	cysM2	NVIE_008170	NVIE_RS03985	121460000	87478000	106020000	95738000	98227000	98521000	111200000	133690000	115630000	87621000	45272000	120060000	51494000	62004000	112390000	100080000	113040000	106220000	NA	NA	NA	120740000	120290000	118300000	67063000	50446000	38910000	52569000	62123000	75909000	72326000	NA	65153000	66182000	148640000	116010000	123620000	145670000	140220000
A0A060HEE4	putative von Willebrand factor type A	NVIE_0840	NVIE_0840	NVIE_RS04010	NA	0	0	0	0	NA	0	0	0	0	9850100	0	0	9024100	7158500	5975500	6171400	0	0	0	0	0	0	NA	0	0	0	0	0	0	0	0	0	0	0	0	0	0	0
A0A060HEE9	hypothetical protein	NVIE_008260	NVIE_008260	NVIE_RS04030	NA	10274000	12545000	11147000	9535100	8882800	8879400	11484000	10895000	0	4030300	9505100	0	5543600	9687300	9304800	11553000	10507000	11312000	10211000	11598000	13988000	11185000	13902000	0	0	0	8311700	10149000	7052300	8535100	NA	6252800	8073000	NA	NA	9927100	10025000	10589000
A0A060HEF8	hypothetical protein	NVIE_008360	NVIE_008360	NVIE_RS04080	17450000	13053000	21883000	16373000	14106000	13487000	NA	11135000	16690000	7132200	0	0	8664300	5098200	11488000	13986000	14098000	13632000	9818600	11709000	12348000	15644000	9060000	9716900	6338200	3740700	0	0	4660400	7513800	11985000	11323000	11292000	9346500	11009000	7686400	9278100	7707700	12068000
A0A060HEG8	hypothetical protein	NVIE_008450	NVIE_008450	NVIE_RS04120	6293500	5800400	4614600	NA	5592600	7671900	5127900	6506100	5151700	0	0	0	5242900	7238200	NA	5570800	7547900	5378000	6305000	0	6333200	4856700	8892100	0	0	6244000	5839100	0	0	6342500	5615700	5437900	5910500	NA	5279200	NA	5111800	5792400	5834600
A0A060HEH3	putative transcriptional regulator, ArsR family	NVIE_008490	NVIE_008490	NVIE_RS04135	10157000	9364700	7808200	0	0	10435000	8545400	8067700	0	NA	9916200	NA	11021000	11754000	0	0	9387900	8523900	11099000	11399000	9920000	9355300	10919000	11703000	11471000	9713900	10860000	10502000	NA	9422500	9664200	12751000	11053000	9812000	10702000	8651000	9179000	10582000	8526000
A0A060HEH8	uncharacterised aldolase LsrF	lsrF	NVIE_008540	NVIE_RS04165	48132000	41716000	37408000	36077000	42032000	52011000	43071000	46750000	51746000	34443000	28572000	NA	37148000	30938000	46561000	42297000	44815000	47361000	43549000	46701000	72500000	67459000	54952000	56036000	20982000	NA	22557000	22593000	NA	NA	43348000	42891000	41846000	41007000	44400000	47510000	38134000	51882000	42726000
A0A060HEI4	3-isopropylmalate dehydrogenase	leuB	NVIE_008590	NVIE_RS04190	20023000	20569000	19814000	14581000	18018000	14932000	16663000	19293000	16622000	25298000	19000000	19449000	13863000	23439000	16469000	15472000	18979000	10919000	18636000	15345000	17744000	13768000	NA	17772000	24433000	24668000	23313000	22950000	23516000	18829000	18025000	16369000	14694000	10982000	17320000	NA	18059000	17901000	17201000
A0A060HEJ4	putative 5-formyltetrahydrofolate cyclo-ligase	NVIE_0889	NVIE_0889	NVIE_RS04235	8510500	7065700	10439000	10592000	8406100	7218900	9237300	NA	6649900	6617400	7863300	9143200	9382000	8081800	NA	8609500	8604200	7294300	9796200	8126700	8828300	7398500	7549400	7644700	12103000	12865000	12163000	13028000	12582000	10814000	13886000	10532000	10197000	14576000	9385600	7429400	8064500	8964500	6760200
A0A060HEM0	UDP-N-acetylglucosamine 2-epimerase	NVIE_008910	NVIE_008910	NVIE_RS04355	5896900	NA	5295300	5511900	NA	6583300	6309600	7049600	5504000	0	0	0	NA	0	0	0	0	4494700	6284800	NA	0	0	0	0	NA	8937300	11470000	10918000	11515000	0	5413300	5729800	6613300	0	0	6129600	5354600	5615700	0
A0A060HEN9	protein of unknown function	NVIE_009090	NVIE_009090	NVIE_RS04440	13789000	9411300	10542000	9797100	10639000	14198000	13600000	14098000	13109000	0	8523000	11477000	0	0	14017000	NA	12329000	12135000	16553000	13744000	13344000	14269000	NA	NA	9021800	8042000	0	0	0	12340000	9368000	14700000	9308400	NA	NA	11472000	13169000	11328000	11892000
A0A060HER6	PilT protein domain protein	NVIE_009390	NVIE_009390	NVIE_RS04585	22354000	NA	19125000	19824000	18912000	16598000	17272000	14295000	18189000	18678000	NA	16872000	17017000	16942000	20280000	18998000	18884000	16887000	15893000	15841000	17832000	20110000	18347000	15355000	23603000	21870000	22463000	NA	21050000	21721000	22253000	18089000	21417000	18911000	19300000	17668000	15598000	10491000	20024000
A0A060HEV5	putative protein of unknown function DUF192	NVIE_009760	NVIE_009760	NVIE_RS04755	0	0	0	0	0	0	0	0	NA	NA	0	0	0	0	0	0	0	NA	0	0	0	0	0	0	0	0	0	5325700	5212700	7924700	5700100	0	0	0	0	0	0	0	0
A0A060HEX2	conserved protein of unknown function	NVIE_000020	NVIE_000020	NVIE_RS00005	16507000	18341000	18267000	19301000	19958000	14696000	15594000	16474000	17658000	17246000	9872600	17420000	0	11852000	22023000	20293000	18704000	NA	19880000	18493000	18216000	16536000	14065000	15922000	0	0	0	0	NA	13875000	14010000	14458000	NA	13581000	NA	18117000	19800000	17460000	15500000
A0A060HEX9	threonine ammonia-lyase	ilvA	NVIE_000060	NVIE_RS00025	27170000	27095000	26603000	25827000	NA	NA	28472000	26132000	24069000	NA	33165000	33787000	NA	32391000	33231000	34408000	27760000	22601000	31798000	27165000	NA	27514000	29208000	28871000	28073000	30594000	29444000	26988000	32816000	27989000	34265000	34365000	31650000	35977000	31167000	29392000	31166000	32687000	NA
A0A060HEY4	nitroreductase-like protein	NVIE_000110	NVIE_000110	NVIE_RS00050	115250000	118690000	118730000	104970000	102020000	100140000	93773000	91542000	105770000	114790000	86261000	121130000	95705000	104510000	101570000	89042000	97560000	105790000	94260000	99933000	101410000	98834000	NA	NA	145330000	83832000	72677000	73546000	118470000	87172000	88034000	NA	86476000	90230000	NA	90449000	NA	87349000	87668000
A0A060HEY8	putative KaiC family protein kinase	NVIE_010030	NVIE_010030	NVIE_RS04875	30713000	0	0	26257000	0	0	0	0	18749000	0	0	0	0	0	29534000	29273000	33950000	28901000	NA	0	30493000	0	26756000	27255000	0	0	0	0	0	8189200	16439000	12642000	11251000	NA	0	9333300	0	0	22415000
A0A060HEY9	hypothetical protein	NVIE_000160	NVIE_000160	NVIE_RS00075	26755000	23569000	20968000	18882000	18931000	16938000	25654000	27237000	27493000	31699000	25851000	32811000	27702000	32565000	27651000	25178000	23512000	23576000	25745000	24303000	NA	23788000	24247000	23249000	35960000	NA	34661000	35076000	35165000	38267000	31348000	33127000	31594000	38222000	NA	28446000	NA	28059000	28692000
A0A060HEZ5	50S ribosomal protein L13p	rpl13p	NVIE_0022	NVIE_RS00100	NA	242430000	144530000	203730000	301730000	201620000	238170000	263450000	261440000	193730000	221800000	172720000	179060000	146500000	216340000	196010000	276010000	278990000	195290000	231700000	NA	233540000	253060000	241560000	NA	122270000	140190000	124520000	112680000	282490000	250160000	206190000	192070000	124890000	281560000	232360000	232440000	249550000	257740000
A0A060HEZ9	putative exosome complex exonuclease	ecx1	NVIE_000250	NVIE_RS00125	279090000	258230000	286090000	263600000	252230000	228880000	240840000	259050000	298920000	266840000	215630000	319430000	217970000	259970000	310170000	274860000	286320000	258680000	332540000	285270000	NA	NA	285040000	291330000	289620000	311700000	231240000	278550000	312410000	308650000	312520000	357260000	325950000	344390000	336120000	312970000	298940000	371440000	358910000
A0A060HF06	putative DNA repair nuclease XPF	xpf	NVIE_000300	NVIE_RS00150	5302700	0	0	5118200	5104000	6853000	5522800	5761000	0	0	0	0	0	0	0	0	3691700	5117400	0	6425000	0	0	0	4580200	0	0	0	0	0	0	0	NA	0	0	0	0	5049300	5550900	0
A0A060HF07	hypothetical protein	NVIE_010180	NVIE_010180	NVIE_RS04950	7621800	7215800	NA	10311000	9242400	NA	8999900	8532800	7616400	10742000	7694000	13837000	9330800	8673400	NA	NA	7615300	7139900	7917400	8425100	11392000	7462500	10079000	10701000	NA	10526000	9746800	10202000	9658300	9146800	13086000	13885000	9274600	15499000	9754400	6083700	5934300	12678000	10411000
A0A060HF10	protein of unknown function	NVIE_000350	NVIE_000350	NVIE_RS00175	0	9046200	15131000	9566300	0	0	12956000	18173000	13440000	11793000	0	0	12398000	0	0	0	10682000	14874000	0	10132000	NA	12074000	13416000	9506700	10553000	11380000	9118100	10232000	12622000	14147000	0	8941500	0	0	NA	10964000	12686000	12645000	8996700
A0A060HF15	tryptophan--tRNA ligase	trpS	NVIE_000400	NVIE_RS00200	87817000	82782000	79008000	80961000	80128000	80092000	73285000	NA	75895000	68747000	70797000	69402000	82156000	79678000	73989000	74448000	NA	NA	76912000	72303000	81198000	78543000	69568000	78021000	89748000	83530000	91630000	77710000	88119000	79618000	73129000	75928000	71816000	NA	74153000	89784000	77208000	84007000	76192000
A0A060HF22	Putative beta-lactamase domain-containing metal-dependent RNase	NVIE_000450	NVIE_000450	NVIE_RS00225	20345000	21871000	23300000	20355000	17910000	21087000	23824000	NA	22069000	NA	20569000	NA	20275000	19608000	20383000	NA	18575000	17950000	16835000	NA	18810000	19581000	19321000	NA	16699000	19812000	23413000	18588000	25152000	15792000	17922000	19103000	22515000	28775000	22267000	22983000	24242000	24052000	24112000
A0A060HF26	protein of unknown function	NVIE_010340	NVIE_010340	NVIE_RS05015	0	0	0	0	0	0	0	0	0	0	0	0	0	0	0	0	0	NA	0	0	0	0	0	0	8938500	6336200	NA	11947000	9870400	0	0	3155800	2650000	NA	0	11690000	3500500	0	11749000
A0A060HF29	putative translation elongation factor EF Tu-like protein	NVIE_000500	NVIE_000500	NVIE_RS00255	57821000	65967000	66223000	54650000	54515000	61021000	54105000	47920000	62408000	52738000	59282000	NA	57982000	50921000	51781000	53188000	49909000	62578000	58859000	49647000	NA	47984000	52992000	44505000	58844000	NA	60994000	56172000	57983000	64594000	62597000	57389000	74938000	77007000	61343000	57699000	56889000	55816000	62309000
A0A060HF44	multicopper oxidase type 3	NVIE_000600	NVIE_000600	NVIE_RS00300	0	20765000	0	18355000	0	8532700	0	19112000	0	0	NA	0	0	0	0	0	0	0	0	0	0	0	0	0	11904000	0	8483000	0	0	15806000	0	0	14641000	0	11877000	17025000	0	0	9043600
A0A060HF56	putative D-tyrosyl-tRNA(Tyr) deacylase	NVIE_000700	NVIE_000700	NVIE_RS00350	3495700	2806200	0	0	0	2859700	0	0	0	0	0	0	0	0	3495700	3139200	0	4002900	0	0	0	3363700	2959600	3082500	0	0	NA	0	0	4708300	0	0	4770400	0	0	4192300	4624700	3381100	0
A0A060HF58	hypothetical protein	NVIE_010520	NVIE_010520	NVIE_RS05105	81575000	76896000	73295000	88464000	104330000	74779000	74325000	91397000	63761000	86458000	80190000	68263000	67131000	68346000	79038000	62180000	66764000	63411000	74618000	77647000	62788000	71356000	76886000	65665000	87049000	82308000	75124000	75096000	82765000	72667000	70007000	76881000	55357000	55396000	NA	58304000	55213000	54715000	57775000
A0A060HF64	hypothetical protein	NVIE_010570	NVIE_010570	NVIE_RS05130	13894000	13893000	13510000	13975000	11358000	11224000	12373000	11231000	13307000	14473000	17626000	14691000	15706000	16036000	12166000	16244000	16925000	13599000	12403000	19292000	14495000	12560000	20425000	14539000	17293000	26295000	19800000	14506000	11754000	NA	NA	12433000	12454000	10990000	12540000	10960000	7398900	9642400	11563000
A0A060HF76	hypothetical protein	NVIE_000850	NVIE_000850	NVIE_RS00420	7800300	0	0	7621100	0	10813000	0	0	8302300	0	0	0	0	0	6825200	0	0	8482100	8731900	0	0	NA	0	0	0	0	0	0	0	0	NA	0	0	0	NA	9987000	9929600	NA	10543000
A0A060HF91	putative chromosome segregation ATPase	NVIE_010770	NVIE_010770	NVIE_RS05205	108900000	116560000	94611000	90601000	116610000	111580000	96005000	96739000	106510000	NA	NA	79865000	76711000	76755000	113920000	104010000	102370000	104600000	119650000	110230000	93895000	91354000	110560000	99087000	88810000	81730000	NA	84635000	NA	80961000	70628000	75072000	69570000	75747000	111020000	104880000	101260000	97372000	95897000
A0A060HFB3	putative phosphoribosyl transferase	NVIE_010900	NVIE_010900	NVIE_RS05275	111690000	106260000	NA	101630000	104770000	100030000	101620000	100370000	NA	116770000	118470000	95129000	104410000	109220000	102110000	98839000	NA	98043000	101890000	NA	90956000	91827000	100140000	93819000	105730000	129340000	123870000	134450000	112000000	99051000	90816000	96263000	96519000	89480000	NA	91344000	90929000	NA	88843000
A0A060HFC6	hypothetical protein	NVIE_011000	NVIE_011000	NVIE_RS05320	41170000	26184000	31143000	36906000	35474000	28687000	32757000	34081000	32618000	NA	NA	21659000	21526000	18928000	36320000	NA	36729000	32072000	38912000	27705000	36353000	34423000	42970000	40897000	31519000	21833000	20132000	32127000	29678000	37673000	49829000	43020000	30303000	26337000	33890000	NA	35313000	NA	34220000
A0A060HFD4	putative electron transfer flavoprotein, subunit alpha	etfA	NVIE_011050	NVIE_RS05345	10346000	13952000	14160000	10109000	10720000	12495000	10133000	11337000	10817000	8372200	9322600	10278000	9006800	8101700	10544000	10045000	10318000	11031000	9854500	10429000	8813700	9321700	NA	9189400	9274800	10135000	12847000	NA	7425700	6186600	0	6307100	6578500	0	11057000	13083000	9062600	8786000	12090000
A0A060HFD6	putative signal transduction response regulator, receiver domain	NVIE_0132	NVIE_0132	NVIE_RS00640	293760000	291190000	262850000	255700000	272590000	245540000	NA	239430000	257670000	238910000	213120000	212070000	250310000	236640000	245050000	221140000	264630000	284960000	300270000	274180000	256770000	214850000	236770000	293890000	266850000	291630000	258550000	295960000	293090000	264580000	250230000	223960000	257950000	233910000	268980000	264040000	248240000	246790000	252260000
A0A060HFE0	putative transcriptional regulator	NVIE_011100	NVIE_011100	NVIE_RS05370	50724000	30099000	26504000	40664000	38638000	39556000	55508000	52963000	52584000	9528700	NA	NA	8844800	11569000	41016000	NA	39545000	NA	41157000	40917000	45028000	NA	49504000	49334000	20592000	4272700	0	4174800	17541000	35008000	34191000	44793000	30284000	43254000	53247000	47314000	50445000	NA	54003000
A0A060HFE5	excinuclease ABC, A subunit	uvrA	NVIE_011140	NVIE_RS05385	0	NA	0	0	0	0	NA	0	0	0	0	0	0	0	0	4134600	0	0	4533100	0	4808000	4859300	0	3784900	0	0	0	0	0	0	0	0	0	0	0	NA	0	0	0
A0A060HFE9	hypothetical protein	NVIE_001400	NVIE_001400	NVIE_RS00685	NA	0	0	0	0	0	0	0	0	0	0	NA	0	0	0	0	0	0	0	0	0	NA	0	0	2293800	0	0	0	1616200	0	0	0	0	0	0	0	0	0	0
A0A060HFG1	protein of unknown function	NVIE_001500	NVIE_001500	NVIE_RS00730	498290000	425510000	NA	389980000	415100000	461960000	428780000	451660000	448610000	599060000	612100000	616190000	576860000	634380000	468550000	451510000	439980000	NA	491170000	NA	455510000	444130000	447920000	NA	NA	609440000	619590000	679430000	656840000	476370000	510060000	500190000	468760000	529500000	NA	377060000	386500000	399840000	395780000
A0A060HFH4	putative polyketide cyclase/dehydrase	NVIE_011330	NVIE_011330	NVIE_RS05480	152140000	174780000	246400000	220100000	242670000	195450000	228000000	232670000	233400000	233650000	177260000	239500000	221100000	179530000	227430000	194130000	223930000	229110000	211240000	202180000	227260000	219920000	223980000	197490000	272560000	249920000	NA	252630000	263950000	266100000	250240000	283390000	224260000	298950000	226490000	188040000	225340000	224050000	198250000
A0A060HFH9	exported protein of unknown function	NVIE_011380	NVIE_011380	NVIE_RS05505	299750000	322160000	305210000	NA	NA	NA	289440000	316970000	311300000	282880000	330320000	192950000	393530000	235610000	198190000	294750000	290570000	319130000	232190000	342950000	NA	NA	322320000	337750000	527030000	426580000	496300000	476480000	379200000	245810000	236030000	280580000	209120000	159840000	194130000	235130000	NA	229420000	212070000
A0A060HFI7	hypothetical protein	NVIE_001700	NVIE_001700	NVIE_RS00830	12789000	12378000	5436300	8713400	13059000	8368600	8093100	6748100	8192400	9972000	10652000	NA	10148000	NA	8731700	8716700	0	0	6695400	9402900	0	0	8949400	7583600	9071900	0	11138000	13289000	0	9387200	6232600	5842600	0	0	0	0	0	NA	0
A0A060HFI8	protein of unknown function	NVIE_011440	NVIE_011440	NVIE_RS05535	468190000	344270000	259800000	462860000	435820000	345880000	425090000	447110000	437350000	565570000	485510000	428100000	541740000	486910000	483810000	409710000	529770000	447870000	478900000	NA	446160000	454680000	463960000	NA	658100000	525270000	440850000	489970000	562480000	667160000	575140000	634110000	479870000	353490000	424610000	381580000	481280000	512850000	411680000
A0A060HFJ9	protein of unknown function	NVIE_001800	NVIE_001800	NVIE_RS00875	39012000	56423000	76266000	76870000	64666000	54456000	54235000	40872000	31784000	40329000	65929000	32052000	58621000	55162000	51280000	70295000	36466000	42244000	36431000	38145000	34715000	NA	40251000	35599000	56952000	64939000	64534000	NA	52889000	46355000	55003000	44400000	36019000	63439000	31746000	29487000	NA	23884000	28411000
A0A060HFL4	NADH-quinone oxidoreductase subunit I	nuoI	NVIE_011630	NVIE_RS05615	NA	44459000	NA	49632000	46207000	45472000	46244000	45703000	55137000	64360000	40678000	57203000	54283000	66931000	53922000	56071000	NA	56168000	60306000	46287000	54963000	62297000	66002000	57263000	53172000	43862000	38789000	49231000	49381000	56368000	54036000	NA	52673000	49106000	47091000	44904000	NA	NA	48309000
A0A060HFL5	putative sensor protein	NVIE_001950	NVIE_001950	NVIE_RS00950	82362000	70848000	NA	74480000	84812000	63075000	73675000	90579000	83823000	NA	75989000	NA	80649000	74774000	87657000	67536000	88409000	84507000	67881000	75044000	77799000	70436000	82877000	94270000	75001000	78893000	69063000	80465000	70870000	105890000	102570000	78725000	87672000	62852000	80580000	71442000	76841000	NA	80413000
A0A060HFM0	conserved protein of unknown function	NVIE_002000	NVIE_002000	NVIE_RS00970	9793000	7691700	NA	9147900	9411900	7094900	11300000	8219500	7330900	NA	8384900	NA	8509300	9036800	8494500	10075000	8835400	9620000	8280600	9319600	10052000	9990600	10761000	NA	0	6519300	8640900	0	0	11664000	9614200	8177600	10668000	8467300	11840000	6913000	10532000	5729700	6896700
A0A060HFM6	acetylornithine aminotransferase	argD2	NVIE_002050	NVIE_RS00995	23359000	27296000	25466000	23360000	19960000	26391000	24489000	NA	25692000	24449000	24040000	NA	25378000	25632000	27411000	26290000	NA	27334000	NA	22125000	NA	21731000	23881000	22927000	43558000	44448000	41485000	41572000	44664000	28120000	26730000	25785000	29167000	NA	34066000	37430000	NA	34269000	35450000
A0A060HFN5	putative protein of unknown function DUF2024	NVIE_000080	NVIE_000080	NVIE_RS00035	138080000	175520000	236630000	132000000	232970000	260790000	322880000	NA	225310000	153930000	66399000	168410000	85002000	81490000	142890000	NA	153010000	183460000	171250000	211290000	211290000	NA	NA	211350000	277610000	112530000	92893000	172980000	216110000	187100000	263860000	314150000	219210000	270870000	431440000	251400000	282160000	447870000	413330000
A0A060HFN9	putative CorA ion transporter	NVIE_000130	NVIE_000130	NVIE_RS00060	0	0	0	0	0	0	0	0	0	0	0	0	0	0	0	0	0	0	0	0	0	0	0	0	0	8245800	7328600	8582700	0	0	0	0	0	0	0	0	0	0	0
A0A060HFP3	putative TldD/pmbA family protein	NVIE_011710	NVIE_011710	NVIE_RS05660	29768000	35726000	NA	31157000	39171000	42605000	33751000	36458000	30046000	37453000	44375000	40838000	NA	43534000	34733000	36680000	29444000	31619000	38162000	36241000	34523000	31538000	31285000	30920000	53931000	56648000	NA	56856000	54510000	43650000	38348000	43086000	41246000	35704000	40122000	37018000	32075000	33640000	33867000
A0A060HFP4	putative cytochrome c biogenesis protein, transmembrane region	NVIE_011760	NVIE_011760	NVIE_RS05685	33364000	36898000	NA	28819000	30178000	29889000	35612000	31719000	32414000	33951000	36412000	42902000	39490000	36811000	33948000	36819000	31947000	31369000	33347000	33359000	34898000	28804000	31360000	30627000	30977000	38469000	31189000	42873000	31759000	32269000	29646000	33785000	35452000	NA	34654000	35850000	34502000	NA	NA
A0A060HFP5	DNA-directed RNA polymerase, subunit D	rpoD	NVIE_000220	NVIE_RS00110	718170000	626370000	644610000	703910000	685370000	613350000	643320000	659110000	693800000	675720000	534380000	583350000	627210000	648950000	655500000	NA	737310000	694410000	686550000	680930000	628720000	726550000	746190000	736770000	NA	493790000	503130000	516590000	524800000	618180000	596480000	NA	594770000	NA	631090000	600900000	683740000	759630000	634950000
A0A060HFP8	30S ribosomal protein S2p	rps2p	NVIE_011820	NVIE_RS05715	1128300000	1019800000	1444000000	1140000000	1231000000	1013900000	1245000000	NA	1112000000	1079100000	894030000	998820000	971380000	879860000	976070000	944630000	1141500000	1152500000	1163900000	1170100000	1167400000	1113000000	NA	1099800000	NA	875820000	801760000	813440000	843380000	1052100000	1049300000	1173200000	966150000	1326100000	1265100000	1091300000	1081700000	1190400000	1198600000
A0A060HFQ1	50S ribosomal protein L37ae	rpl37ae	NVIE_000270	NVIE_RS00135	39481000	48020000	34425000	49672000	44818000	NA	36196000	48717000	41516000	42074000	29377000	37564000	33268000	40433000	43945000	45443000	51200000	44178000	51630000	47183000	56377000	45388000	60355000	61570000	35001000	NA	NA	36963000	35823000	39886000	51985000	51459000	36626000	31419000	43249000	42205000	40592000	56234000	52105000
A0A060HFQ8	putative serine-puryvate aminotransferase	NVIE_011960	NVIE_011960	NVIE_RS05785	776080000	752500000	639500000	652360000	662400000	718180000	677660000	689100000	741980000	669530000	708300000	731480000	681280000	803930000	774630000	786760000	782400000	NA	765160000	731720000	NA	701390000	728040000	756050000	685550000	793860000	783620000	707530000	814710000	786990000	758680000	759410000	NA	759830000	803380000	838660000	794310000	857270000	859520000
A0A060HFR0	phosphopantetheine adenylyltransferase	coaD	NVIE_000370	NVIE_RS00185	108280000	113400000	102810000	93807000	107170000	116190000	87877000	90466000	90418000	92700000	97720000	94341000	83602000	88064000	99187000	101630000	78540000	86205000	100540000	NA	87988000	87417000	NA	87525000	73887000	85111000	97164000	98933000	71323000	84570000	82610000	NA	83014000	81552000	97779000	85375000	77727000	77292000	87186000
A0A060HFR3	ribonuclease H	rnhA	NVIE_002190	NVIE_RS01070	76836000	66037000	78227000	70534000	79462000	67634000	65274000	66437000	60661000	74060000	83390000	79830000	92184000	75843000	78864000	NA	68289000	74707000	72139000	70659000	65179000	60992000	67426000	63991000	86805000	82892000	93247000	89717000	80262000	79319000	70600000	78335000	60240000	76981000	NA	63174000	64137000	57290000	59389000
A0A060HFR5	phenylalanine--tRNA ligase beta chain	pheT	NVIE_000420	NVIE_RS00210	0	NA	0	0	0	0	0	0	0	0	0	NA	0	0	0	0	0	0	0	0	0	0	0	0	0	3797200	4553900	0	3212600	0	0	0	0	0	0	0	0	0	0
A0A060HFS1	glycerol-1-phosphate dehydrogenase	egsA	NVIE_000470	NVIE_RS00235	NA	17692000	NA	13860000	12722000	13551000	14230000	17414000	17910000	18345000	12939000	16871000	NA	12627000	17383000	14555000	16359000	12820000	16839000	NA	17679000	16338000	15142000	14409000	14753000	NA	15595000	14915000	15315000	13456000	13368000	14364000	12787000	NA	22248000	22937000	18008000	17497000	19100000
A0A060HFS3	hypothetical protein	NVIE_0230	NVIE_0230	NVIE_RS01110	15369000	NA	16842000	23995000	18892000	27748000	23061000	19487000	22537000	0	0	0	NA	0	18178000	NA	25061000	27682000	18632000	17661000	26267000	27284000	16618000	30890000	18260000	0	9982800	15618000	18868000	18840000	23905000	22880000	20547000	19545000	25835000	20827000	26771000	24696000	18230000
A0A060HFS4	glutamate-ammonia ligase / Glutamine synthetase	glnA	NVIE_012160	NVIE_RS05880	52187000	37885000	17075000	40968000	16116000	5924500	16440000	0	39298000	0	66667000	0	73538000	63729000	46423000	48410000	NA	43007000	46249000	33341000	35484000	NA	40064000	27972000	52525000	60197000	38728000	63442000	16184000	82725000	75226000	47715000	116050000	95099000	NA	30397000	31872000	24280000	27774000
A0A060HFS7	protein of unknown function	NVIE_002320	NVIE_002320	NVIE_RS01135	0	0	0	NA	0	0	0	0	0	0	0	NA	0	0	0	4206300	3444000	0	4075100	4032100	0	3183800	0	3250900	0	0	0	0	0	0	0	0	0	0	0	0	0	0	0
A0A060HFS8	hypothetical protein	NVIE_000520	NVIE_000520	NVIE_RS00265	42223000	23996000	0	43936000	44964000	19632000	34352000	23457000	47870000	NA	27944000	NA	32513000	25020000	34636000	NA	47918000	52220000	57417000	32083000	NA	51949000	53763000	50082000	53895000	32256000	40933000	48037000	42152000	68911000	43440000	63011000	45507000	NA	40294000	33922000	41723000	48370000	35447000
A0A060HFS9	protein of unknown function	NVIE_012210	NVIE_012210	NVIE_RS05910	0	0	0	0	0	0	0	0	0	0	0	0	0	0	0	0	0	NA	0	0	0	0	0	0	NA	0	0	0	0	0	0	NA	0	0	0	0	1948900	3008000	0
A0A060HFT3	putative Holliday junction resolvase	hjc	NVIE_012260	NVIE_RS05935	8724200	8162400	0	6433800	0	9978400	7829500	0	8832500	NA	10027000	11612000	8873100	10163000	10087000	9005900	10746000	8353100	9969400	9873300	8610400	9296400	NA	8199800	8452600	9712700	9838600	NA	7481500	7201000	8858300	8477900	7463100	NA	8714900	8178500	7759300	9590900	7196500
A0A060HFT4	protein of unknown function	NVIE_000570	NVIE_000570	NVIE_RS00290	41825000	53859000	67474000	45756000	NA	48990000	43980000	55648000	46683000	48616000	63949000	69556000	55414000	43445000	53293000	41913000	43319000	48940000	40505000	50934000	34268000	50384000	37203000	32955000	76173000	69903000	NA	80837000	72536000	53999000	40410000	47214000	34440000	59735000	53396000	44716000	44127000	37272000	36339000
A0A060HFT7	putative carbohydrate kinase	NVIE_012310	NVIE_012310	NVIE_RS05960	11541000	13158000	7811100	14182000	10212000	13987000	15750000	9328900	13285000	15892000	13108000	15154000	12345000	11875000	12687000	NA	12116000	11938000	NA	9477500	15828000	15245000	11909000	13509000	14970000	15114000	12878000	14214000	13938000	16479000	13579000	11952000	16391000	17596000	11255000	11219000	10559000	NA	10472000
A0A060HFU0	hypothetical protein	NVIE_000620	NVIE_000620	NVIE_RS00310	7954100	8738400	0	0	0	8529400	8579500	6635400	7993600	NA	13233000	NA	13647000	11998000	3954300	10321000	0	10677000	0	6981800	NA	NA	8090100	8014500	10172000	9117000	NA	10398000	8249500	7420800	0	6775000	9511500	0	6388400	7164100	7609700	0	0
A0A060HFU1	protein of unknown function	NVIE_012360	NVIE_012360	NVIE_RS05985	58387000	64235000	50841000	58195000	50094000	49406000	46382000	43235000	46960000	50762000	69590000	42720000	63472000	61874000	55941000	57615000	52101000	60608000	63481000	61934000	43112000	38692000	50780000	61329000	95505000	97540000	92110000	96384000	94437000	68281000	63919000	46411000	61701000	43336000	61457000	64224000	45311000	44446000	59231000
A0A060HFU5	50S ribosomal protein L32e	rpl32e	NVIE_000670	NVIE_RS00335	642790000	642990000	873720000	700560000	779040000	544140000	703730000	841190000	754310000	618910000	625680000	612490000	557490000	515060000	652070000	617480000	684410000	655180000	614000000	588590000	600660000	730570000	680960000	546580000	485700000	522720000	457760000	503150000	440960000	677770000	NA	708580000	650890000	784610000	677270000	570650000	731470000	630410000	597230000
A0A060HFU6	putative NUDIX hydrolase	nudF	NVIE_012410	NVIE_RS06010	9803200	11753000	NA	10561000	10131000	13751000	8556800	9393500	7420000	8857700	14761000	8783300	13023000	12176000	11344000	9305800	0	7835200	0	12552000	0	8957100	7576000	0	10987000	14061000	16135000	16426000	15540000	9382900	10370000	9191000	11673000	NA	7349000	6482900	8717500	6537100	8797000
A0A060HFV0	cysteine desulfurase/selenocysteine lyase	sufS	NVIE_012460	NVIE_RS06035	178710000	196090000	224980000	NA	169540000	220330000	180540000	200250000	186020000	121580000	138330000	129780000	159120000	123400000	142750000	166790000	149080000	189130000	134710000	NA	147800000	158160000	131380000	143930000	77397000	58947000	90550000	83578000	92368000	98273000	100410000	101200000	NA	102690000	147500000	170950000	NA	150830000	144320000
A0A060HFV1	putative Rieske 2Fe-2S domain cytochrome b6-f complex iron-sulfur subunit	petC	NVIE_002620	NVIE_RS01270	177490000	176750000	219110000	185750000	157050000	181700000	198510000	149500000	207270000	294300000	189330000	267020000	155100000	201110000	223190000	219490000	19900000000	200950000	207320000	212730000	229470000	240420000	196740000	165450000	172440000	133660000	109550000	94137000	164390000	198260000	218360000	176110000	176630000	195160000	167830000	146380000	159690000	134450000	139110000
A0A060HFV2	putative siroheme synthase	NVIE_000720	NVIE_000720	NVIE_RS00360	20418000	20798000	NA	22544000	17277000	21797000	18657000	20742000	19482000	24945000	21259000	NA	28387000	25421000	22679000	17527000	16492000	20925000	27014000	23255000	22047000	16800000	18852000	18810000	33635000	28085000	30016000	32667000	30819000	25414000	33416000	31376000	25598000	40866000	24167000	20471000	19316000	21202000	24327000
A0A060HFV3	alpha-aminoadipate carrier protein LysW	lysW	NVIE_002670	NVIE_RS01295	82977000	77648000	NA	103640000	NA	60031000	98043000	128910000	94646000	108860000	53329000	69497000	104720000	87401000	60551000	74630000	47146000	123260000	91310000	116570000	83596000	78399000	62634000	95962000	50034000	50800000	56321000	NA	NA	85617000	70717000	98174000	107490000	121950000	89571000	68213000	100350000	105980000	107200000
A0A060HFV5	putative digeranylgeranylglycerophospholipid reductase	NVIE_012510	NVIE_012510	NVIE_RS06060	273030000	NA	253620000	NA	273830000	NA	288400000	272430000	280350000	330460000	285860000	261100000	222670000	319180000	257510000	259310000	NA	NA	253230000	260790000	297510000	235980000	209580000	267270000	315210000	NA	317430000	290360000	331950000	287360000	272290000	211310000	244260000	230130000	289470000	322620000	254750000	257910000	297620000
A0A060HFV9	putative PAPS reductase	NVIE_012560	NVIE_012560	NVIE_RS06085	88617000	95049000	NA	96558000	106760000	100740000	100740000	116610000	89739000	98777000	96305000	NA	104840000	90525000	89294000	NA	NA	90403000	85120000	94365000	87401000	NA	93497000	NA	95971000	76870000	56349000	83032000	106670000	NA	99066000	105140000	103620000	NA	111680000	107380000	79630000	75846000	84395000
A0A060HFW5	protein of unknown function	NVIE_002820	NVIE_002820	NVIE_RS01370	NA	10355000	8017700	9401100	7602500	7934900	7499200	9146200	8153800	12534000	13132000	NA	9874400	12295000	11329000	NA	11851000	7925300	9454500	9023400	NA	8725100	NA	9604800	NA	9701100	9081300	7066000	8216400	10247000	5918900	7849400	6730700	NA	10163000	7372900	7445000	NA	9210500
A0A060HFX3	flap structure-specific endonuclease	fen	NVIE_002910	NVIE_RS01405	103300000	117140000	103260000	89065000	99915000	92777000	89149000	113980000	97526000	119380000	101610000	90618000	85563000	87283000	NA	97253000	92357000	95416000	92765000	90824000	NA	91185000	NA	89189000	78138000	85866000	82368000	71426000	73339000	NA	NA	82679000	83411000	81548000	96742000	95418000	77223000	86855000	83886000
A0A060HFY0	hypothetical protein	NVIE_000990	NVIE_000990	NVIE_RS00485	20175000	18193000	NA	25172000	19124000	19740000	22147000	19867000	21390000	26652000	30173000	22616000	27726000	23859000	24630000	24115000	21966000	17885000	20016000	17802000	21118000	NA	20446000	19399000	22244000	20598000	26545000	24242000	21206000	26517000	26898000	26791000	26399000	NA	16301000	NA	NA	17198000	16618000
A0A060HFY1	hypothetical protein	NVIE_012790	NVIE_012790	NVIE_RS06205	68934000	75596000	54693000	76919000	69470000	61529000	63499000	66096000	71873000	62865000	55020000	61680000	NA	57435000	68687000	59995000	68522000	NA	79110000	67437000	65905000	65798000	75578000	79919000	48662000	34061000	44142000	38854000	52078000	71937000	59736000	65521000	57081000	54325000	69301000	69044000	NA	70819000	67057000
A0A060HFY2	hypothetical protein	NVIE_002990	NVIE_002990	NVIE_RS01445	93210000	96279000	NA	113860000	97620000	91145000	104720000	93752000	108380000	106330000	116880000	149990000	129680000	90804000	109260000	109770000	114510000	117210000	NA	100760000	109130000	91781000	97612000	86736000	107500000	100350000	95632000	95320000	103180000	112770000	101090000	125160000	128800000	NA	105710000	105390000	89758000	84371000	108460000
A0A060HFY5	protein of unknown function	NVIE_012830	NVIE_012830	NVIE_RS06230	NA	NA	0	0	0	0	0	0	0	0	0	0	0	0	4146200	0	0	0	3556800	0	3818100	0	3459000	0	0	2861900	0	2527300	3175200	3939100	NA	3744600	3360600	4481600	3257600	3824900	3127900	0	0
A0A060HFY7	putative membrane associated signal transduction histidine kinase, with phosphoacceptor and ATP binding domain	NVIE_001040	NVIE_001040	NVIE_RS00510	68146000	70360000	NA	73002000	69692000	NA	69599000	67312000	67708000	71762000	84874000	86932000	78409000	88949000	75702000	NA	66763000	68415000	75944000	68331000	71711000	71860000	67918000	64251000	72431000	NA	72303000	70239000	77132000	56931000	61280000	61511000	80127000	89494000	81180000	74044000	65945000	71039000	65563000
A0A060HFZ1	putative ketosteroid isomerase-like protein	NVIE_001080	NVIE_001080	NVIE_RS00525	90698000	101310000	65437000	106880000	110750000	72854000	93945000	110430000	83589000	NA	84846000	89072000	84771000	90934000	111690000	82278000	121580000	79545000	113900000	98726000	89233000	90254000	NA	103200000	124250000	137750000	98702000	91681000	102040000	79924000	63493000	85565000	54181000	39975000	NA	68855000	68497000	77717000	74366000
A0A060HFZ2	putative Glutamine amidotransferase class-I	NVIE_003130	NVIE_003130	NVIE_RS01520	4394300	0	0	6264800	0	0	5058000	0	6205100	0	0	0	5209100	5574300	0	5820000	0	4910200	0	0	0	0	0	0	7741100	NA	7347300	7142000	NA	5233200	6002600	0	7705600	0	0	5951300	5443000	8127300	0
A0A060HFZ3	Superfamily II helicase	NVIE_012940	NVIE_012940	NVIE_RS06280	0	0	0	11270000	0	6727300	9072100	10422000	6966600	0	0	NA	0	0	0	0	0	NA	0	0	9914100	10677000	0	8725000	0	0	NA	0	0	0	8683500	10585000	0	10790000	17068000	14619000	11278000	19506000	15534000
A0A060HFZ8	putative transcriptional regulator	NVIE_001130	NVIE_001130	NVIE_RS00550	39241000	40384000	44748000	37065000	28968000	36662000	32903000	28088000	39476000	41616000	39312000	NA	38534000	39340000	42298000	42396000	36472000	35782000	39223000	NA	NA	38730000	38239000	37514000	34703000	38490000	34905000	36723000	43756000	36709000	38039000	38419000	42484000	NA	36285000	38608000	NA	35538000	34593000
A0A060HG03	exported protein of unknown function	NVIE_013090	NVIE_013090	NVIE_RS06345	0	0	0	NA	0	0	NA	0	0	4692700	0	0	0	5185600	0	4290700	0	0	4311200	4605400	3683700	0	0	4604600	0	0	0	0	0	0	0	0	0	0	0	0	NA	0	0
A0A060HG05	protein of unknown function	NVIE_001180	NVIE_001180	NVIE_RS00580	17890000	91853000	63966000	12895000	50168000	64720000	52987000	60942000	14348000	6871700	71359000	0	47239000	53110000	0	15739000	0	16269000	11172000	NA	0	0	17644000	0	58857000	102710000	NA	61892000	30840000	0	0	0	NA	0	24321000	35937000	15780000	NA	20897000
A0A060HG10	C-5 cytosine-specific DNA methylase	NVIE_001230	NVIE_001230	NVIE_RS00600	0	0	0	0	0	0	0	0	0	0	0	0	0	0	0	0	0	0	0	0	0	0	2660200	2121500	0	0	0	0	0	0	0	NA	0	0	0	0	0	0	0
A0A060HG14	putative Zn-ribbon RNA-binding protein	NVIE_003370	NVIE_003370	NVIE_RS01645	NA	52081000	55195000	54212000	46570000	42033000	65388000	46518000	57733000	43774000	31527000	39938000	28634000	39675000	64513000	63257000	59080000	73739000	72615000	NA	57357000	54728000	NA	54493000	28279000	24991000	17779000	NA	21438000	55286000	57037000	50647000	54772000	44642000	70768000	41724000	55582000	45144000	54559000
A0A060HG15	glutamyl-tRNA(Gln) amidotransferase subunit E	gatE	NVIE_013240	NVIE_RS06405	41596000	50837000	51574000	44276000	34249000	52559000	51354000	39011000	46392000	65098000	55640000	79012000	54234000	63491000	68334000	71258000	62063000	58921000	63148000	NA	NA	53106000	53443000	54203000	63963000	NA	68930000	62390000	67730000	58313000	64549000	55795000	61094000	NA	60935000	73841000	55477000	70282000	69424000
A0A060HG21	protein of unknown function	NVIE_003470	NVIE_003470	NVIE_RS01695	NA	0	0	0	0	0	0	0	NA	0	0	0	0	0	0	0	NA	0	0	0	0	0	0	0	0	0	0	0	NA	4952800	4396000	0	0	0	0	NA	0	0	0
A0A060HG24	hypothetical protein	NVIE_001320	NVIE_001320	NVIE_RS00650	NA	114000000	86084000	33744000	101880000	79939000	76748000	67710000	54930000	0	0	0	0	0	NA	NA	44518000	44349000	40309000	NA	53289000	47201000	46025000	NA	0	0	0	0	0	0	0	0	0	0	55151000	36015000	64026000	32873000	28626000
A0A060HG26	phosphoglycerate kinase	pgk	NVIE_003520	NVIE_RS01720	124150000	143640000	120350000	108850000	132340000	125190000	122040000	137270000	127500000	124690000	127300000	106800000	100240000	125040000	122100000	NA	NA	124540000	126800000	123120000	131210000	111730000	145900000	118330000	112440000	119440000	NA	110780000	103070000	123330000	112140000	105930000	113730000	105810000	143840000	143150000	125320000	125250000	121480000
A0A060HG29	glutamate-1-semialdehyde 2,1-aminomutase	hemL1	NVIE_001370	NVIE_RS00675	93440000	99332000	NA	90471000	86586000	104860000	98908000	90040000	92997000	76123000	75296000	86607000	80277000	89575000	90837000	98818000	69232000	70201000	85825000	98018000	99732000	88926000	82964000	83498000	NA	81775000	87903000	82806000	87633000	59687000	77589000	73541000	84882000	92698000	NA	87957000	84805000	85345000	86174000
A0A060HG30	hypothetical protein	NVIE_003560	NVIE_003560	NVIE_RS01745	5907700	6358000	0	0	0	10211000	0	0	0	0	0	0	0	0	0	0	0	0	NA	9006700	0	0	7636200	0	6383300	7192200	NA	NA	4361900	0	4697800	0	10608000	0	0	0	NA	0	0
A0A060HG31	replication factor C small subunit	rfcS	NVIE_013420	NVIE_RS06490	68965000	70187000	NA	63155000	70532000	61589000	66847000	77522000	65772000	62101000	56461000	65580000	55120000	62953000	59159000	62313000	64641000	64158000	58995000	76531000	78122000	67087000	59065000	70638000	69556000	69343000	73781000	74370000	65301000	62606000	54203000	65068000	75431000	68612000	73302000	67818000	64139000	71178000	78557000
A0A060HG33	DUF367 domain-containing protein	NVIE_001420	NVIE_001420	NVIE_RS00695	5358900	0	0	7525700	0	7029400	6856300	4710100	5482800	0	0	0	0	0	7187000	6084300	4307000	5679700	5184600	5121000	6938800	7026500	5263200	5917100	0	0	NA	0	0	4790900	6673500	6568500	4365200	NA	0	4893600	5566300	5926100	0
A0A060HG35	30S ribosomal protein S7p (modular protein)	NVIE_013470	NVIE_013470	NVIE_RS06515	1157600000	885670000	1568400000	1284600000	1365500000	1046300000	1277200000	1202100000	1076100000	928980000	938580000	NA	NA	898960000	1195000000	1166400000	1014000000	1149400000	1048300000	1503000000	1100200000	1379500000	1286900000	1065900000	747470000	739760000	949290000	790680000	904140000	1083400000	1044600000	1299600000	1270400000	1185100000	1228000000	1007200000	1451500000	953330000	1022200000
A0A060HG36	small GTP-binding protein	NVIE_003670	NVIE_003670	NVIE_RS01785	6058400	6435800	0	0	0	9983800	7648200	7381400	0	0	0	0	0	0	0	0	0	NA	0	0	0	NA	0	0	0	0	0	0	NA	0	0	NA	0	0	0	6911700	6849800	10119000	0
A0A060HG39	DNA-directed RNA polymerase subunit B	rpoB	NVIE_013510	NVIE_RS06540	162060000	192720000	183360000	140200000	160060000	192370000	190360000	177820000	204910000	172650000	152650000	193870000	159710000	185200000	176060000	167890000	165760000	170040000	182590000	166970000	NA	171220000	161820000	177540000	143240000	163300000	173400000	145800000	170090000	161470000	189240000	176180000	213440000	205340000	219980000	236480000	200480000	238320000	247600000
A0A060HG41	2-phospho-L-lactate guanylyltransferase	cofC	NVIE_001520	NVIE_RS00740	0	0	0	3122200	0	4978500	4160100	0	5550700	0	0	0	0	0	0	3884200	6071200	4049500	0	5675200	0	0	4420100	4188900	0	0	NA	0	0	4796600	0	0	4983300	0	4900900	NA	3304700	4083000	5875100
A0A060HG43	DNA-directed RNA polymerase, subunit E`	rpoE'	NVIE_003760	NVIE_RS01830	246270000	246950000	429220000	318630000	261020000	342400000	344510000	244750000	286060000	208580000	198360000	285630000	289920000	250710000	268300000	278410000	NA	289110000	251130000	291830000	290200000	284460000	273600000	NA	180770000	150150000	207550000	160270000	196270000	201560000	237190000	300760000	255470000	363160000	219120000	254430000	249690000	254620000	217570000
A0A060HG46	GTP binding protein	NVIE_013600	NVIE_013600	NVIE_RS06595	16562000	NA	15116000	12729000	16114000	15903000	14565000	13944000	14625000	13482000	18033000	16050000	16754000	NA	14250000	14024000	NA	13308000	14774000	14522000	10761000	12386000	12211000	10296000	20717000	24327000	24148000	19838000	18726000	12333000	12774000	14583000	14856000	15145000	15195000	18120000	13995000	15029000	16538000
A0A060HG48	hypothetical protein	NVIE_001550	NVIE_001550	NVIE_RS00765	33131000	26020000	25038000	25033000	34397000	24977000	32536000	31163000	24817000	25048000	14876000	16825000	21567000	20004000	29681000	22459000	30938000	26375000	31863000	30895000	23349000	29838000	30466000	25985000	18048000	11670000	9862200	13649000	17309000	24275000	28033000	22285000	18927000	14150000	NA	NA	27486000	24300000	27436000
A0A060HG53	heat-shock protein Hsp20	hsp20-2	NVIE_003900	NVIE_RS01890	0	0	0	0	0	0	0	0	0	0	0	0	0	0	0	0	0	0	0	0	0	0	0	0	0	0	0	0	0	2672200	2760000	0	2552600	0	0	0	0	0	0
A0A060HG54	acetyl-CoA/ propionyl-CoA carboxylase, carboxyltransferase subunit	accB	NVIE_013700	NVIE_RS06645	135020000	139380000	NA	NA	136280000	125920000	138100000	133870000	143140000	296670000	294950000	293170000	NA	324070000	208320000	212840000	198710000	196480000	214040000	185240000	198480000	173280000	157870000	160240000	331000000	359380000	359900000	295770000	298290000	300960000	308630000	309330000	327110000	317290000	208630000	211670000	205780000	229220000	232690000
A0A060HG58	alkyl hydroperoxide reductase	NVIE_013750	NVIE_013750	NVIE_RS06670	1773200000	1762400000	1620000000	1843200000	1957400000	1577500000	1592300000	1335200000	1581300000	1074600000	826950000	1086300000	934560000	876020000	NA	1578800000	1541900000	1551200000	1550800000	1557700000	1549000000	1712300000	1718600000	1741800000	796320000	688860000	678490000	755950000	863020000	951270000	979790000	1088000000	893930000	895160000	1282000000	1271200000	NA	1254100000	NA
A0A060HG61	hypothetical protein	NVIE_013800	NVIE_013800	NVIE_RS06695	11548000	12701000	NA	19284000	12743000	9542200	16639000	11138000	13454000	13226000	22141000	NA	20513000	17078000	14197000	18272000	11240000	11843000	11253000	13099000	12440000	12588000	18727000	15084000	20823000	16100000	14264000	8453500	8988100	13271000	13044000	NA	12042000	NA	10806000	NA	9785200	11103000	9792400
A0A060HG65	tRNA pseudouridine synthase B	truB	NVIE_013850	NVIE_RS06720	34420000	35761000	39702000	31288000	33607000	37296000	33890000	34963000	38330000	41125000	27289000	50688000	27561000	35043000	49706000	42224000	39000000	36375000	43991000	36650000	46835000	38298000	44343000	36270000	29805000	33162000	25484000	34809000	41683000	39886000	34956000	34066000	41619000	49949000	48399000	41632000	NA	44637000	39180000
A0A060HG71	50S ribosomal protein L15p	rpl15p	NVIE_013890	NVIE_RS06745	853410000	810910000	810710000	899620000	983810000	873010000	944970000	1081100000	831610000	861780000	632090000	765400000	681530000	662550000	856780000	737370000	964600000	833120000	932780000	NA	975500000	901700000	1052900000	913670000	706740000	658540000	548200000	569820000	606120000	872940000	672710000	922130000	670460000	686800000	983090000	934610000	768040000	938220000	813460000
A0A060HG74	malate dehydrogenase	mdh	NVIE_013940	NVIE_RS06770	897280000	818870000	NA	752840000	821920000	686470000	802960000	946360000	818480000	726170000	758110000	725100000	760990000	754640000	753310000	801440000	709960000	725270000	786050000	902750000	927190000	655260000	662410000	688800000	538740000	631240000	574630000	623320000	552060000	693140000	733360000	768640000	897710000	875570000	NA	818370000	799100000	825890000	844110000
A0A060HG84	stomatin-like protein	NVIE_014050	NVIE_014050	NVIE_RS06815	224280000	237110000	240220000	237760000	172840000	160970000	155660000	144100000	164850000	161120000	243730000	158930000	246800000	217830000	205630000	NA	162420000	188250000	192240000	190090000	161660000	167600000	202190000	164610000	270810000	NA	268510000	254190000	NA	218560000	174810000	152040000	152510000	210610000	NA	147170000	150410000	114650000	134690000
A0A060HG90	protein of unknown function	NVIE_001920	NVIE_001920	NVIE_RS00935	45244000	NA	33565000	41547000	40892000	36458000	35922000	NA	45174000	58501000	NA	58172000	57012000	NA	42157000	46780000	36361000	41522000	48243000	53519000	47362000	46154000	NA	37534000	51496000	44469000	NA	53885000	49846000	62187000	58933000	61519000	NA	NA	45465000	NA	48811000	43807000	50472000
A0A060HG92	Transcriptional regulator, PadR family	NVIE_014100	NVIE_014100	NVIE_RS06835	18519000	16372000	NA	16857000	20228000	17044000	15872000	14976000	12986000	15814000	20884000	14598000	22687000	16645000	15632000	NA	13802000	16749000	13348000	18599000	12883000	15359000	17692000	11624000	9657300	8355900	9286600	NA	9117500	13304000	9649700	12790000	8294900	NA	10017000	10301000	9931000	6783500	7832900
A0A060HG95	cobalt-precorrin-6A synthase [deacetylating]	cbiD	NVIE_004330	NVIE_RS02095	NA	7506900	NA	7575200	7274500	7964100	8341200	9030200	7730000	NA	7664200	NA	7339400	6756000	NA	7835100	6270100	6838100	5621500	6871900	6594300	7146000	NA	6536200	8078300	7753000	9087900	8394700	NA	8160700	7822400	NA	8848000	6965400	9420800	8980500	8482400	8075600	7710000
A0A060HGA1	putative threonyl/alanyl tRNA ligase second additional domain protein	NVIE_014190	NVIE_014190	NVIE_RS06890	6417000	6154100	0	4616000	0	4577400	4530500	0	4476400	0	4806400	0	5562000	6972100	4947100	5125000	4241700	5009100	NA	3792000	4841500	NA	4178900	NA	6686700	7429400	7079300	7087500	NA	6925700	7039100	4238000	4573800	NA	NA	5256200	3839000	5508100	5402200
A0A060HGA2	cobyrinic acid A,C-diamide synthase	cobB	NVIE_004380	NVIE_RS02125	0	0	0	0	0	0	0	0	0	0	0	0	0	0	0	0	0	0	0	0	0	0	0	0	0	6491100	0	5954700	5370700	0	0	0	0	0	0	0	0	0	0
A0A060HGA5	putative hemerythrin HHE cation binding domain protein	NVIE_002020	NVIE_002020	NVIE_RS00980	0	23889000	19822000	0	0	21231000	27423000	24562000	20107000	21757000	0	26362000	0	0	29681000	NA	26189000	22461000	26610000	NA	30234000	23476000	23526000	17956000	NA	10057000	11991000	NA	12547000	26143000	26760000	26248000	17418000	17628000	NA	25426000	26873000	NA	26070000
A0A060HGA7	hypothetical protein	NVIE_014240	NVIE_014240	#N/A	37544000	36744000	21549000	24452000	35820000	30830000	31367000	33686000	28512000	41336000	57450000	46513000	55025000	64838000	NA	34719000	30168000	33195000	31803000	35617000	25421000	29976000	28034000	35876000	54816000	65243000	59762000	67017000	62931000	47375000	49442000	28022000	32658000	40336000	37728000	33720000	28987000	30582000	28353000
A0A060HGA8	hypothetical protein	NVIE_004430	NVIE_004430	NVIE_RS02150	5955100	0	0	0	0	5437600	5638600	0	4159800	0	0	0	0	0	6000900	5187100	0	0	0	4340500	6206400	NA	5502200	6456500	0	0	4839300	0	7110900	NA	5179800	4909600	NA	4111700	6534000	5130800	4629200	NA	6551400
A0A060HGB2	protein of unknown function	NVIE_002070	NVIE_002070	NVIE_RS01005	6950900	5047500	NA	8988600	6994000	4957100	7208600	7576100	NA	0	5867100	0	6325400	0	4853100	7213800	5114300	6428400	4041100	7388500	5751500	6441200	4581200	4914600	4865900	0	5320200	0	0	4708900	0	5867900	7618600	0	7039500	NA	6439800	4694200	5339600
A0A060HGB8	hypothetical protein	NVIE_004540	NVIE_004540	NVIE_RS02200	50351000	28528000	13285000	32433000	30195000	33682000	45743000	NA	42580000	34659000	NA	NA	30514000	32311000	45637000	46437000	34208000	43247000	23869000	37230000	26632000	49128000	31543000	45085000	34648000	16154000	37158000	16318000	16891000	49958000	39000000	29323000	31453000	NA	25608000	NA	34957000	18856000	19508000
A0A060HGB9	protein of unknown function	NVIE_014330	NVIE_014330	#N/A	6352000	6572300	0	0	7927300	6065100	5801000	0	7091700	0	0	0	NA	0	8428600	NA	7186700	8103600	8722600	7406400	NA	7997600	7001000	7895400	0	0	6053600	8468300	9706200	9621000	0	0	8694000	0	6208600	0	10407000	8387600	0
A0A060HGC8	Methyltransferase type 12	NVIE_014430	NVIE_014430	NVIE_RS07015	0	0	0	0	0	0	0	0	0	0	0	0	0	0	0	0	0	0	0	0	0	0	0	0	0	0	2452100	0	4210300	0	0	0	0	0	0	0	0	0	0
A0A060HGD1	putative phosphate transport regulator	NVIE_0472	NVIE_0472	NVIE_RS02270	47645000	36534000	59069000	52907000	44064000	41839000	51491000	54863000	52883000	21906000	8444100	27761000	19146000	0	34487000	33192000	29300000	42434000	42770000	53876000	55210000	43530000	42163000	45765000	6267700	0	0	0	8107200	20925000	27582000	32447000	26556000	35246000	47806000	42664000	42975000	NA	45371000
A0A060HGD4	putative glyoxalase/bleomycin resistance domain protein	NVIE_014480	NVIE_014480	NVIE_RS07040	9135300	14168000	0	15482000	17101000	0	0	10649000	0	NA	20033000	13922000	22985000	15276000	0	0	0	21534000	14710000	10098000	0	0	0	11053000	67184000	74276000	NA	73227000	60502000	NA	35545000	37767000	27202000	32387000	27539000	26642000	NA	NA	30153000
A0A060HGE2	anthranilate synthase component 1	trpE	NVIE_004770	NVIE_RS02320	0	0	NA	0	0	0	0	0	0	0	0	0	0	0	0	0	0	0	0	3813300	0	0	3114900	0	5072000	5054500	NA	4820000	4814300	3986200	0	3821200	0	0	0	NA	0	0	0
A0A060HGE7	hypothetical protein	NVIE_004820	NVIE_004820	NVIE_RS02345	4817700	4498300	NA	NA	4692900	5829400	7788500	NA	5443000	0	5693100	0	6597300	5002800	6033500	8108100	NA	4339900	4189800	NA	4980600	6787900	5792200	6044300	5614700	0	4375500	0	4022500	3819100	5158600	0	4737100	0	0	0	4804700	5490900	3852500
A0A060HGF0	lysine--tRNA ligase	lysS	NVIE_014630	NVIE_RS07110	55538000	NA	NA	55861000	NA	57230000	56159000	NA	56640000	48968000	57844000	60341000	49190000	48848000	62091000	67960000	50568000	51050000	57534000	NA	NA	55678000	56056000	55761000	43779000	51492000	52346000	43393000	52290000	49297000	55164000	50681000	53433000	NA	62906000	64476000	NA	61454000	58863000
A0A060HGF1	adenosylmethionine-8-amino-7-oxononanoate transaminase	bioA	NVIE_004880	NVIE_RS02375	0	1734400	0	0	0	2774600	2711900	0	2372800	0	0	3454400	2224000	2464900	0	2349500	0	1683700	0	0	0	2458000	0	1885000	0	0	NA	0	0	0	0	0	NA	0	NA	1776800	1940600	1551200	1751800
A0A060HGF4	putative peptidyl-prolyl cis-trans isomerase	NVIE_002170	NVIE_002170	NVIE_RS01055	852160000	835980000	840300000	1062800000	917370000	894190000	985090000	972320000	997140000	977860000	702510000	952070000	676970000	644160000	1089500000	805300000	1048500000	927840000	1038700000	856140000	1102500000	1081900000	1060200000	919870000	NA	1224500000	NA	1223600000	1248200000	1316600000	1291400000	1238300000	NA	1353900000	1109000000	931230000	894830000	1212500000	986700000
A0A060HGF8	urease accessory protein UreD	ureD	NVIE_014680	NVIE_RS07130	NA	NA	0	0	0	0	0	0	0	0	0	0	0	0	0	2784300	0	2870900	0	0	0	0	0	0	0	0	0	0	0	0	0	NA	0	0	0	0	0	0	0
A0A060HGF9	luciferase-like monooxygenase family protein	mer	NVIE_004930	NVIE_RS02400	NA	0	0	0	0	0	0	0	0	0	0	0	NA	0	0	NA	0	0	0	0	0	0	0	0	5038400	0	5110300	0	0	4503400	0	0	5649100	0	0	0	0	0	NA
A0A060HGG2	putative cupredoxin	NVIE_002250	NVIE_002250	NVIE_RS01100	113300000	86229000	104180000	127080000	100180000	NA	114660000	113100000	121580000	156360000	129800000	134900000	201170000	162850000	134160000	144450000	123730000	130920000	139920000	120650000	NA	134520000	150530000	128860000	NA	104800000	103880000	122930000	112000000	184400000	237990000	194080000	160570000	277230000	122560000	93455000	114330000	147120000	154050000
A0A060HGG3	putative chaperonin Hsp60/Cpn60/TCP-1	NVIE_014730	NVIE_014730	NVIE_RS07155	81377000	85331000	10813000	76315000	23775000	4102300	14403000	0	43484000	5176600	0	8680400	7247600	3683500	39007000	46482000	39605000	37810000	48458000	34736000	22713000	41090000	58390000	49594000	15361000	9606900	2681200	11904000	14934000	24973000	23219000	21177000	28333000	NA	30584000	41055000	12277000	17539000	43917000
A0A060HGG4	50S ribosomal protein L6p	rpl6p	NVIE_004980	NVIE_RS02430	1162100000	880380000	1040300000	1055600000	1208100000	939790000	1121700000	1189500000	1023300000	939300000	866000000	942710000	773900000	806400000	1072500000	NA	1013600000	1040000000	1024200000	1159100000	1027900000	1095300000	1151800000	963860000	824890000	750860000	730450000	814290000	822830000	1042100000	956500000	1152200000	880650000	1078700000	1148700000	914870000	1078300000	1064100000	1006000000
A0A060HGH1	carbohydrate kinase, YjeF-like protein	NVIE_002340	NVIE_002340	NVIE_RS01145	92098000	99944000	NA	104560000	93844000	89928000	99518000	95429000	101210000	65729000	60802000	NA	63224000	62168000	87107000	89199000	NA	92460000	85798000	90944000	87572000	91240000	90934000	89405000	38718000	48007000	44417000	47174000	42046000	45495000	52708000	51370000	47849000	54979000	78272000	82125000	81329000	86691000	77442000
A0A060HGH2	30S ribosomal protein L24p	rpl24p	NVIE_005020	NVIE_RS02455	544230000	374660000	303770000	409120000	551600000	393430000	422130000	517190000	359360000	363910000	NA	366430000	370940000	NA	434940000	328540000	340440000	472440000	406670000	479950000	374330000	381220000	500940000	439630000	280810000	283360000	322440000	399080000	374120000	460490000	300050000	383360000	293130000	253230000	489070000	399420000	525530000	433160000	411950000
A0A060HGH5	putative uracil DNA glycosylase superfamily protein	NVIE_002390	NVIE_002390	NVIE_RS01170	6872900	NA	NA	7180800	7122400	6474500	6668700	NA	7191200	NA	6348600	NA	5760800	5878000	8364000	7418800	9173000	6978300	7960700	6999700	6777300	6872300	6561000	7268500	8362200	7828700	6575300	6003000	5901500	5784200	0	5742500	4768500	0	8732100	7727800	6439400	6223200	6662300
A0A060HGH8	30S ribosomal protein S3p	rps3p	NVIE_005070	NVIE_RS02480	746790000	554970000	640250000	575210000	639150000	554920000	651930000	727030000	669660000	501670000	439090000	NA	430810000	474990000	652920000	604380000	622700000	623570000	642520000	750580000	636400000	637060000	694850000	654230000	519480000	466760000	405120000	445060000	538840000	537810000	578950000	646750000	615830000	639460000	NA	588450000	631720000	650170000	672940000
A0A060HGI1	hypothetical protein	NVIE_002490	NVIE_002490	NVIE_RS01210	267030000	213960000	NA	298920000	263710000	203470000	253700000	240780000	229540000	207020000	203070000	228870000	227840000	179750000	234110000	269230000	215260000	226420000	257820000	223120000	248470000	254800000	210470000	188010000	NA	182230000	180190000	NA	169750000	238100000	274750000	287620000	245670000	NA	224580000	172800000	192620000	130410000	222270000
A0A060HGI5	50S ribosomal protein L3p	rpl3p	NVIE_005120	NVIE_RS02505	1981700000	1775900000	1715000000	1867800000	2406600000	1673700000	2096000000	2508600000	2006100000	NA	1536900000	1477800000	1586600000	1510000000	1796300000	NA	1864700000	NA	1918800000	1955700000	NA	1954900000	2224000000	2066200000	1622800000	1488500000	1268000000	1463200000	1283900000	2174500000	1804200000	2109200000	1575300000	1715700000	2252400000	1761000000	1828200000	2098300000	1960500000
A0A060HGI6	hypothetical protein	NVIE_002540	NVIE_002540	NVIE_RS01235	16610000	11558000	8198600	13655000	19328000	NA	16984000	21510000	16416000	NA	8810500	NA	9031000	9380000	15254000	12819000	15404000	NA	9653200	14451000	NA	16172000	16734000	16195000	13757000	9775500	6441900	14935000	13721000	19412000	16077000	19568000	16526000	14248000	18140000	17314000	NA	19762000	16925000
A0A060HGJ4	putative diphthine synthase	NVIE_002640	NVIE_002640	NVIE_RS01280	0	0	0	0	0	0	0	0	0	0	0	0	0	0	0	0	0	0	0	0	0	0	0	0	0	5313100	0	4361700	4964900	0	0	0	0	0	0	0	0	0	0
A0A060HGK0	argininosuccinate lyase	argH	NVIE_002690	NVIE_RS01305	0	0	0	0	0	0	0	NA	0	10844000	0	0	0	13577000	0	0	0	0	NA	0	0	0	0	0	0	11211000	0	10239000	0	0	9008700	10451000	0	8818400	0	0	0	0	NA
A0A060HGK4	homoserine dehydrogenase	hom	NVIE_005270	NVIE_RS02580	4824600	5007900	0	0	0	5364700	0	0	6844500	NA	5905100	6739200	5025200	6307000	0	6223700	4695500	4364400	0	5622200	5829000	NA	4625600	5891100	NA	NA	6030200	6394200	5971600	0	0	5162500	5171600	0	0	8154200	7019500	0	4987500
A0A060HGL0	proteasome, subunit beta	psmB1	NVIE_005320	NVIE_RS02600	451790000	379430000	285830000	373880000	457410000	351170000	349430000	472570000	391530000	493910000	486170000	330880000	469700000	400740000	339980000	351950000	423860000	384260000	358880000	428960000	347930000	379300000	403190000	386650000	608710000	574280000	NA	544310000	535710000	472090000	442410000	479440000	476250000	NA	425620000	402160000	442800000	424630000	412240000
A0A060HGL8	putative transcriptional regulator, XRE family	NVIE_0541	NVIE_0541	NVIE_RS02620	29933000	35616000	32579000	28218000	27936000	32735000	26235000	24490000	28916000	NA	29160000	26195000	28267000	29802000	27186000	25535000	29363000	27121000	30580000	27668000	28873000	26141000	26316000	30388000	33255000	NA	34498000	NA	33898000	24348000	18267000	24010000	20715000	23581000	27511000	29413000	24538000	26090000	30262000
A0A060HGM0	hypothetical protein	NVIE_002920	NVIE_002920	NVIE_RS01415	NA	17421000	18956000	17344000	14419000	14494000	15999000	13860000	16005000	NA	8923600	10527000	9569500	12126000	17913000	16100000	21617000	16381000	21248000	16412000	20949000	15633000	18870000	20953000	6968300	0	6722900	0	0	8080900	0	10937000	0	0	16170000	12559000	13188000	12286000	15994000
A0A060HGM2	anthranilate synthase component II	trpG	NVIE_005390	NVIE_RS02640	12978000	12713000	13169000	11604000	12197000	NA	12768000	12477000	12416000	14032000	13769000	NA	13891000	NA	12983000	10850000	NA	14485000	15609000	11617000	0	15537000	0	13938000	16974000	17201000	18590000	19791000	21071000	21293000	18450000	15247000	16094000	15917000	14559000	15818000	14779000	15906000	NA
A0A060HGM5	putative Mov34/MPN/PAD-1 family protein	NVIE_002960	NVIE_002960	NVIE_RS01430	8717100	7152700	0	0	11376000	8447500	0	0	8117700	0	0	0	NA	0	10522000	7565900	9956200	10143000	NA	7242400	0	9307500	0	0	10119000	7758700	8542700	NA	9945600	10424000	0	12324000	0	0	0	0	0	0	0
A0A060HGM9	poly(R)-hydroxyalkanoic acid synthase	phaC	NVIE_003010	NVIE_RS01455	15922000	20275000	29096000	15223000	13987000	21589000	21631000	24978000	12254000	0	0	8613100	5548300	0	14475000	14679000	9651600	14016000	9782600	14764000	16343000	11865000	12470000	14261000	3129100	0	0	0	5037900	0	0	6785800	5090200	0	13908000	17097000	13658000	16103000	10994000
A0A060HGN1	hypothetical protein	NVIE_015190	NVIE_015190	NVIE_RS07390	15917000	21785000	25226000	23168000	24290000	27465000	NA	25230000	19140000	20184000	20590000	22871000	23414000	20940000	13714000	18505000	NA	NA	15388000	22160000	0	0	16412000	22084000	22691000	16717000	11904000	NA	17258000	NA	23580000	16996000	18909000	20525000	NA	16807000	15982000	12177000	22587000
A0A060HGN6	putative cell division control protein 6	cdc6-1	NVIE_0556	NVIE_RS02690	86220000	79305000	96355000	83648000	88700000	80635000	73113000	78803000	73479000	92875000	NA	94723000	NA	93288000	82735000	NA	83463000	NA	82354000	75266000	78165000	75878000	NA	75161000	100050000	102390000	97004000	NA	98876000	NA	76159000	78987000	81551000	NA	82462000	72668000	77995000	69553000	66405000
A0A060HGP1	putative inorganic polyphosphate/ATP-NAD kinase	NVIE_005530	NVIE_005530	NVIE_RS02715	61775000	60471000	67646000	51743000	51308000	53645000	65321000	55991000	46484000	82108000	79426000	NA	NA	81372000	55899000	49482000	48128000	52025000	54581000	44964000	43314000	42385000	NA	43904000	87997000	87981000	NA	NA	83020000	56213000	NA	54345000	53941000	NA	NA	50944000	48491000	48718000	51014000
A0A060HGP2	putative DNA primase	NVIE_003150	NVIE_003150	NVIE_RS01530	569940000	586440000	508280000	518370000	562300000	530230000	580050000	642980000	568590000	704650000	541110000	677930000	488610000	585540000	659220000	531020000	614850000	515650000	656000000	NA	NA	625210000	616680000	600850000	602100000	664400000	540720000	632200000	674630000	569700000	618740000	639100000	570670000	594130000	730480000	611560000	581420000	677770000	651310000
A0A060HGP6	hypothetical protein	NVIE_003190	NVIE_003190	NVIE_RS01555	66241000	63074000	43497000	57179000	NA	55904000	52500000	53548000	58249000	65125000	82805000	59772000	85274000	79899000	57659000	55815000	59928000	NA	54932000	57087000	NA	55658000	56232000	NA	113000000	87328000	76937000	104770000	99179000	87230000	77707000	72687000	66197000	57601000	53436000	52194000	NA	54718000	54308000
A0A060HGP9	putative CheY-like signal transduction response regulator, receiver domain	NVIE_005580	NVIE_005580	NVIE_RS02740	0	0	0	7640900	8186300	0	6840700	5009500	8149600	0	0	NA	0	0	7995200	6844500	7648400	6948500	9041000	NA	9089800	9096900	NA	8988200	0	0	0	0	NA	8589400	8210200	8484500	7744100	NA	7811300	7628500	NA	7442700	NA
A0A060HGQ0	archaeal thermosome subunit	ths2	NVIE_015330	NVIE_RS07460	0	NA	0	0	0	0	0	0	NA	0	0	0	0	NA	0	0	3452400	4009100	0	NA	0	0	0	0	0	0	0	0	0	0	0	0	0	0	0	0	0	0	0
A0A060HGQ1	protein of unknown function	NVIE_003240	NVIE_003240	NVIE_RS15115	34773000	32715000	20034000	22462000	29101000	26869000	33731000	34549000	37750000	27649000	23011000	17782000	30862000	31730000	23449000	23607000	NA	NA	31989000	32653000	23319000	28649000	25125000	40630000	33187000	25663000	23949000	44238000	41137000	30834000	NA	30775000	31066000	NA	35880000	44819000	33728000	47354000	41621000
A0A060HGQ4	protein of unknown function	NVIE_005630	NVIE_005630	NVIE_RS02765	89341000	153400000	115770000	110060000	NA	120230000	128800000	123040000	96385000	55239000	69449000	45419000	67244000	57891000	107010000	114450000	109950000	92687000	99978000	106710000	88355000	109200000	99757000	87136000	NA	43926000	36314000	35946000	31338000	NA	39509000	NA	39469000	35814000	83853000	78507000	59079000	61096000	59046000
A0A060HGR4	AAA family ATPase, CDC48 subfamily	cdc48-1	NVIE_003390	NVIE_RS01655	10601000	14283000	NA	11361000	10772000	12675000	12695000	8884100	12444000	9480800	0	12908000	9195700	0	NA	11419000	11996000	10237000	10564000	9144400	NA	10437000	9404500	9599900	9347900	10749000	8968200	NA	9971900	8242500	0	9479200	8733700	0	12806000	12882000	NA	13366000	13182000
A0A060HGR8	putative cob(II)yrinic acid a,c-diamide reductase	NVIE_015450	NVIE_015450	NVIE_RS07525	0	NA	0	0	0	0	0	0	0	0	0	0	0	0	7053900	7190300	0	0	0	0	0	0	0	0	0	0	0	0	0	0	0	0	0	0	NA	0	0	0	0
A0A060HGS3	shikimate kinase	aroK	NVIE_005770	NVIE_RS02830	23733000	23862000	NA	NA	20699000	22059000	20430000	22406000	20327000	22132000	19165000	18466000	19376000	21121000	25983000	17951000	17441000	21747000	23336000	19331000	NA	18589000	24506000	23006000	23246000	26114000	26316000	23632000	NA	20016000	16296000	NA	18409000	19816000	NA	22209000	22059000	23253000	22389000
A0A060HGS4	putative HEAT repeat-containing PBS lyase	NVIE_015500	NVIE_015500	NVIE_RS07555	21220000	8053100	27170000	26659000	NA	24296000	22001000	18800000	36078000	0	0	0	NA	0	25700000	21893000	28468000	28763000	NA	18746000	47088000	40259000	26594000	24469000	22473000	14387000	16475000	20276000	26775000	36824000	45322000	81992000	56056000	61646000	NA	47096000	43851000	NA	44657000
A0A060HGS7	50S ribosomal protein L10e	rpl10e	NVIE_003540	NVIE_RS01730	269240000	289160000	441300000	362580000	351920000	336280000	288490000	360760000	342650000	238060000	251750000	237730000	250830000	236370000	283910000	269510000	346430000	328950000	291640000	344870000	306690000	320340000	369760000	332790000	255300000	233730000	213930000	205770000	248470000	287170000	335930000	330860000	276220000	381050000	271210000	333830000	336100000	323080000	299690000
A0A060HGS9	hypothetical protein	NVIE_005810	NVIE_005810	NVIE_RS02850	87335000	64068000	NA	92089000	83312000	71613000	76390000	89322000	75372000	83573000	85265000	82455000	NA	NA	76002000	82098000	64371000	72786000	86129000	NA	83106000	80079000	57762000	72123000	90049000	79172000	78231000	NA	92012000	80650000	95011000	112450000	126650000	156180000	76726000	63790000	85985000	86447000	96495000
A0A060HGT0	DUF151 domain-containing protein	NVIE_015550	NVIE_015550	NVIE_RS07580	17453000	12830000	12639000	16569000	17072000	12718000	19157000	13939000	16172000	13432000	16562000	8505300	12722000	11335000	13637000	15422000	16289000	17994000	12458000	13741000	11544000	17690000	16597000	16408000	NA	11430000	13826000	8911200	9679700	NA	13910000	13548000	13671000	NA	15045000	14328000	NA	13371000	14827000
A0A060HGT2	hypothetical protein	NVIE_003580	NVIE_003580	NVIE_RS01750	23537000	28859000	21610000	21624000	16029000	14262000	15969000	9539600	16089000	0	0	0	0	0	17438000	24014000	17897000	13152000	20345000	18225000	15734000	15334000	19189000	16695000	0	0	0	0	0	0	0	0	0	0	18518000	17318000	8066700	6079200	16796000
A0A060HGU0	TRAM domain-containing protein	NVIE_003690	NVIE_003690	NVIE_RS01795	3936000000	2639700000	3012200000	3523200000	4637500000	3075600000	3850300000	NA	3827100000	3121200000	2792000000	2357000000	3199800000	2345600000	3204800000	2510400000	3667800000	4754400000	3881100000	4410800000	3540900000	3305300000	4147900000	4308300000	3095800000	2176600000	2025500000	2998600000	2402900000	3871400000	3664800000	4026000000	2946900000	2544000000	5608900000	3305600000	4264000000	4934600000	4497800000
A0A060HGU1	hypothetical protein	NVIE_005910	NVIE_005910	NVIE_RS02900	13861000	10056000	0	0	0	10316000	13102000	13286000	12150000	9113500	10717000	10656000	13337000	NA	11515000	NA	12082000	9529800	11605000	9651300	11233000	NA	9515400	NA	10417000	0	0	0	14292000	13135000	15592000	NA	11726000	NA	NA	14599000	NA	16173000	16484000
A0A060HGV2	putative glyoxalase/bleomycin resistance protein/dioxygenase	NVIE_003830	NVIE_003830	NVIE_RS01860	976860000	881700000	1206300000	1081400000	1078600000	867650000	848940000	960490000	838020000	1049600000	1211900000	1005000000	1174900000	922390000	903510000	938980000	895750000	949780000	934630000	1084800000	827550000	897010000	954170000	777760000	1161600000	1095400000	1055500000	1038600000	NA	845030000	NA	1037600000	869110000	936630000	NA	841500000	816180000	NA	802060000
A0A060HGV4	protein of unknown function	NVIE_005990	NVIE_005990	NVIE_RS02935	5295200	5666000	NA	4812100	5658300	6243500	7470700	6562600	6371200	0	0	0	0	0	6940900	0	5791100	4300900	0	6399000	0	4796600	5136200	0	8163100	8280600	5452900	NA	9450700	7123800	5138700	6345200	0	0	0	0	5096700	5783700	0
A0A060HGW1	Nitrogen regulatory protein P-II	NVIE_003920	NVIE_003920	NVIE_RS01900	22110000	16250000	22696000	20937000	16520000	13187000	13200000	10988000	14196000	NA	19854000	17608000	18139000	19269000	27946000	27458000	21593000	18527000	25862000	21220000	17824000	13222000	21077000	19333000	22141000	30241000	31971000	28771000	23646000	19018000	18633000	22183000	16875000	NA	18856000	17838000	11857000	15725000	18912000
A0A060HGW6	hypothetical protein	NVIE_003970	NVIE_003970	NVIE_RS01920	10642000	10017000	18191000	16346000	13088000	9757700	15332000	12168000	10598000	0	0	12109000	11057000	7140300	14868000	14570000	NA	13357000	12683000	10309000	14737000	14356000	13705000	11792000	12867000	0	5841000	0	8865800	8462200	9151300	11810000	7026900	15656000	10961000	9299200	7542700	12019000	10531000
A0A060HGW7	putative glycogen debranching enzyme	NVIE_006100	NVIE_006100	NVIE_RS02990	0	0	0	0	0	0	0	0	0	0	0	0	0	0	0	0	0	0	0	0	0	NA	0	0	0	0	NA	0	0	0	1589200	0	1586000	0	0	0	NA	0	0
A0A060HGX3	biotin-[acetyl-CoA-carboxylase] ligase	birA	NVIE_006150	NVIE_RS03015	NA	NA	0	0	0	0	0	0	0	0	0	0	0	0	0	0	0	0	0	0	0	NA	0	0	3085900	3029600	0	0	0	0	NA	0	0	0	0	NA	0	0	0
A0A060HGX9	putative UspA domain protein	NVIE_004120	NVIE_004120	NVIE_RS01980	30720000	38053000	25778000	25889000	24355000	36302000	25689000	25760000	27727000	30919000	28149000	NA	23946000	31224000	34276000	32920000	29505000	24779000	32277000	25985000	NA	28167000	26576000	26542000	27388000	31869000	22142000	24601000	27878000	27717000	29212000	NA	30997000	30708000	29095000	NA	NA	27690000	27799000
A0A060HGZ2	putative 3-octaprenyl-4-hydroxybenzoate carboxy-lyase	ubiD	NVIE_016020	NVIE_RS07780	59786000	60257000	NA	70765000	64572000	60492000	58423000	59931000	62506000	59099000	74536000	62182000	89514000	70102000	57248000	68986000	51001000	70611000	54981000	NA	56477000	56672000	NA	58070000	83358000	87435000	NA	81951000	84945000	67757000	77889000	84798000	84959000	NA	66050000	61909000	80583000	65796000	75522000
A0A060HGZ6	phosphoribosylformylglycinamidine synthase I	purQ	NVIE_006330	NVIE_RS03100	NA	0	0	0	0	0	0	0	NA	0	0	0	0	0	0	0	0	NA	0	0	0	0	0	NA	8003200	0	4454100	0	9159800	8074000	9686000	8564300	7698500	NA	0	6873800	6641800	8731600	0
A0A060HGZ8	putative snRNP Sm-like protein	NVIE_004300	NVIE_004300	NVIE_RS02080	1022900000	733710000	1222700000	852230000	945990000	632290000	894400000	NA	926760000	NA	799980000	730940000	742640000	NA	823120000	NA	795130000	NA	821370000	916310000	907620000	NA	920430000	866010000	NA	719450000	588730000	640690000	690770000	860970000	557210000	1211000000	642220000	1328200000	NA	748290000	NA	751750000	742070000
A0A060HH08	cob(I)alamin adenosyltransferase	cobO	NVIE_004400	NVIE_RS02135	22253000	NA	19322000	22207000	18350000	18134000	18411000	16095000	20164000	17466000	13336000	NA	14766000	16301000	21652000	18316000	20565000	19510000	21260000	20682000	23161000	20454000	NA	21222000	12132000	12876000	10746000	15224000	18564000	17288000	24683000	24661000	17216000	14376000	19723000	16850000	14093000	22159000	15996000
A0A060HH13	putative peptidase M50	NVIE_006490	NVIE_006490	NVIE_RS03175	12737000	18136000	44491000	31482000	20894000	32371000	38639000	20377000	28173000	0	30078000	15320000	32035000	20235000	27611000	33760000	17304000	25938000	14995000	20159000	21673000	NA	24631000	18650000	NA	14506000	NA	12960000	13751000	17726000	27920000	24727000	22756000	27621000	17497000	24556000	31687000	33754000	12802000
A0A060HH14	protein of unknown function	NVIE_004450	NVIE_004450	NVIE_RS02160	0	0	0	0	0	NA	0	0	NA	0	6073800	0	5673600	0	0	0	NA	0	0	0	0	0	6869400	6810900	6992200	NA	NA	6708500	6529600	7867800	0	0	5034100	0	0	5655600	5615600	6091800	0
A0A060HH21	DUF488 protein of unknown function	NVIE_016270	NVIE_016270	NVIE_RS07905	0	0	0	NA	0	0	0	0	0	0	0	0	0	0	2504300	0	2806300	0	2628200	0	0	0	2719600	2083500	2382000	2265300	0	0	0	0	0	0	0	0	0	0	0	0	0
A0A060HH27	30S ribosomal protein S3ae	rps3ae	NVIE_004600	NVIE_RS02230	2115300000	1705700000	1808100000	1821500000	1985800000	1810200000	2000200000	2162700000	1991700000	1786800000	1535900000	1703300000	1406500000	1376900000	1721400000	1627600000	1735500000	1953800000	1835000000	1974300000	1897000000	NA	1932100000	1934400000	1382300000	1272500000	1297000000	1401300000	1507500000	1741400000	1778800000	NA	1792400000	1761300000	2028300000	1663500000	1953100000	1918800000	1808600000
A0A060HH33	2-hydroxyacid dehydrogenase	NVIE_016370	NVIE_016370	NVIE_RS07955	150550000	169600000	119720000	117730000	119040000	147140000	137150000	148040000	153680000	156600000	154730000	166540000	NA	173560000	185960000	164710000	162540000	NA	177260000	140050000	NA	135120000	132770000	146880000	NA	152570000	154930000	157400000	NA	163220000	167480000	NA	NA	163850000	179650000	189010000	173160000	173020000	176190000
A0A060HH37	hypothetical protein	NVIE_004690	NVIE_004690	NVIE_RS02280	227140000	220290000	263900000	218930000	220320000	196400000	237160000	NA	216090000	254640000	209270000	194680000	223000000	239410000	NA	210080000	NA	211610000	213260000	NA	NA	230620000	229160000	226110000	165030000	117420000	86255000	141640000	176840000	196230000	NA	NA	192440000	195760000	258400000	181480000	199520000	194070000	225840000
A0A060HH42	hypothetical protein	NVIE_004740	NVIE_004740	NVIE_RS02305	72992000	60864000	NA	78162000	74333000	65228000	65610000	77450000	62819000	60606000	67501000	62886000	57386000	68388000	67734000	73283000	NA	62939000	70064000	NA	67454000	57300000	48792000	66310000	47793000	60011000	48875000	75477000	49323000	52143000	58986000	60513000	75449000	77977000	70942000	49079000	63605000	57375000	60106000
A0A060HH43	succinyl-CoA ligase (ADP-forming) alpha subunit	sucD	NVIE_006720	NVIE_RS03265	988410000	755810000	837150000	891970000	862260000	850040000	923050000	973560000	995750000	NA	1669300000	1650100000	NA	1645100000	1063800000	1009500000	1156500000	1072600000	995510000	NA	NA	960160000	986410000	991590000	1052500000	955130000	876730000	865390000	885650000	1823500000	1788700000	1792500000	NA	NA	1015600000	962230000	841970000	1040500000	926030000
A0A060HH45	hypothetical protein	NVIE_004790	NVIE_004790	NVIE_RS02330	111000000	93059000	84475000	105910000	93025000	88249000	88132000	97262000	105710000	178540000	138530000	236280000	122580000	130010000	NA	115590000	110900000	108720000	114950000	88322000	107760000	104160000	85358000	87129000	NA	137130000	113050000	130090000	142670000	165730000	180190000	147000000	195570000	227690000	125580000	94407000	117770000	88338000	93197000
A0A060HH52	hypothetical protein	NVIE_004900	NVIE_004900	NVIE_RS02385	9249300	5665800	0	0	0	0	0	8305900	9015000	0	0	0	NA	0	0	0	0	8554400	9183700	8373500	0	0	9946200	9820500	7858400	6614200	0	7068000	0	10715000	10610000	9725700	8758200	8218000	9147800	7936200	8493500	11153000	11907000
A0A060HH54	protein of unknown function	NVIE_006830	NVIE_006830	NVIE_RS03310	21012000	12377000	11519000	18566000	15392000	18308000	16495000	11313000	16786000	22668000	NA	25125000	22323000	25142000	19018000	21107000	17998000	16803000	16092000	14961000	16253000	18703000	16153000	19125000	22777000	16853000	15875000	17603000	21392000	16873000	16517000	NA	17687000	NA	16602000	13515000	13373000	16347000	14294000
A0A060HH56	putative acetoacetyl-CoA thiolase subunit B	NVIE_004950	NVIE_004950	NVIE_RS02410	0	0	0	NA	0	0	0	NA	0	0	0	NA	0	0	9331000	NA	9698300	6577800	8244800	7701900	6197900	0	5988800	0	0	11241000	0	11510000	10430000	0	0	0	6703600	6456900	0	NA	0	0	0
A0A060HH57	putative transcriptional regulator, AsnC family	NVIE_016470	NVIE_016470	NVIE_RS08005	111450000	100730000	100830000	88138000	103920000	100490000	84327000	100150000	81014000	83886000	73926000	NA	78609000	74936000	79160000	82744000	89394000	72235000	101180000	103380000	83089000	78928000	72477000	92323000	75450000	70530000	67723000	70133000	72816000	83386000	NA	78269000	80371000	80915000	90106000	64591000	65040000	70341000	108230000
A0A060HH59	protein of unknown function DUF541	NVIE_006880	NVIE_006880	NVIE_RS03335	455480000	431620000	487130000	428650000	416470000	394290000	464900000	485370000	408850000	416610000	486830000	420860000	461830000	470580000	394970000	453300000	339810000	358420000	407310000	528720000	413670000	488800000	383360000	389540000	332650000	376590000	391000000	357510000	284580000	311950000	278700000	318790000	300690000	NA	455380000	342290000	386210000	346090000	406390000
A0A060HH61	30S ribosomal protein S14p	rps14p	NVIE_005000	NVIE_RS02440	50770000	62450000	NA	58249000	56794000	47118000	62742000	71778000	62965000	NA	NA	49899000	49220000	49222000	39933000	41742000	79196000	65678000	68178000	NA	63512000	64126000	68273000	69112000	67420000	54830000	40932000	26829000	37053000	78902000	46918000	65892000	47226000	38453000	58732000	NA	57222000	NA	59576000
A0A060HH64	30S ribosomal protein S17p	rps17p	NVIE_005040	NVIE_RS02465	474740000	423290000	NA	457840000	530160000	401670000	435410000	452550000	470900000	NA	313970000	342100000	346450000	371920000	441120000	NA	NA	453060000	453670000	413140000	428600000	494390000	619390000	629810000	400350000	352100000	307470000	367590000	397360000	508160000	449360000	479880000	354860000	218960000	396990000	445540000	452480000	NA	425310000
A0A060HH67	30S ribosomal protein S19p	rps19p	NVIE_005090	NVIE_RS02490	NA	960850000	NA	1061700000	1039300000	1093100000	1152400000	1069700000	1090200000	782070000	842900000	714100000	799800000	756640000	870330000	NA	812920000	947960000	743830000	929800000	975750000	NA	868080000	892970000	678500000	557010000	547850000	663750000	729840000	784090000	1024000000	921690000	1049200000	1094200000	846720000	869200000	1000900000	1041400000	952630000
A0A060HH68	putative lysine biosynthesis protein LysW	NVIE_016510	NVIE_016510	NVIE_RS08030	108830000	100460000	150650000	96528000	123960000	83395000	100150000	NA	95161000	NA	84470000	77251000	NA	79660000	65157000	125010000	50771000	108260000	103870000	NA	88961000	83390000	NA	86968000	46973000	53778000	70962000	NA	43805000	71230000	78549000	111270000	136630000	NA	143330000	74278000	155790000	81222000	184760000
A0A060HH70	hypothetical protein	NVIE_016560	NVIE_016560	NVIE_RS08050	11433000	12505000	NA	11796000	12091000	NA	12259000	11906000	NA	0	0	10496000	9466900	10042000	10322000	NA	9122300	10759000	10078000	10819000	10802000	9749000	12157000	12745000	8270700	9323700	10391000	12115000	11892000	10253000	10214000	9839400	13555000	13550000	12656000	11809000	NA	10649000	11691000
A0A060HH72	alkyl hydroperoxide reductase/thiol specific antioxidant family protein	NVIE_005140	NVIE_005140	NVIE_RS02515	128160000	114110000	122100000	140780000	158170000	122130000	123600000	137840000	128200000	143380000	121380000	152790000	118540000	125520000	136930000	111890000	119700000	130010000	146250000	138330000	140880000	136040000	NA	144970000	168010000	137240000	124880000	159370000	163710000	141240000	155980000	185100000	122680000	113890000	156230000	NA	151210000	159790000	159000000
A0A060HH76	phosphoribosylaminoimidazole-succinocarboxamide synthase	purC	NVIE_005190	NVIE_RS02540	27222000	29774000	NA	27309000	25813000	26252000	24996000	24543000	29502000	37583000	38446000	38184000	30509000	31769000	30051000	30764000	31626000	28507000	31566000	21719000	29139000	28721000	33237000	24269000	37312000	39894000	37857000	38371000	36448000	34196000	24125000	35404000	28688000	25078000	27718000	32497000	34343000	25799000	23235000
A0A060HH77	acidic ribosomal protein P0 (L10p)	rpl10p	NVIE_016660	NVIE_RS08105	865440000	803850000	NA	946130000	846460000	928540000	1060500000	948700000	1044000000	705460000	652740000	749830000	713730000	619800000	831090000	855710000	883240000	897570000	837130000	911010000	974680000	950600000	1055000000	NA	579740000	514310000	520080000	512180000	576530000	738660000	760710000	949360000	853820000	1023000000	NA	895060000	921460000	940930000	900960000
A0A060HH82	glucose/ribitol dehydrogenase family protein	sdr-1	NVIE_005240	NVIE_RS02565	697930000	761710000	804270000	NA	616870000	687840000	687040000	739850000	692560000	631030000	702360000	663510000	556430000	730900000	632050000	697730000	637600000	557070000	682960000	677790000	753140000	557370000	618190000	593500000	550260000	710970000	680960000	576630000	590390000	605780000	635410000	558510000	651860000	677420000	792140000	778370000	695240000	704050000	746270000
A0A060HH86	putative DNA double-strand break repair protein Mre11	NVIE_016800	NVIE_016800	NVIE_RS08170	25256000	24118000	33309000	22740000	27438000	29816000	25514000	20281000	21948000	30083000	NA	NA	29262000	28691000	NA	23332000	23252000	22519000	25490000	24078000	26398000	21472000	25230000	19809000	28369000	30582000	24841000	26611000	28605000	23576000	19563000	28305000	25311000	26293000	22496000	24792000	23031000	21779000	20706000
A0A060HH87	protein of unknown function	NVIE_005290	NVIE_005290	NVIE_RS02585	0	0	0	0	0	0	0	0	NA	0	0	0	0	0	0	0	0	0	0	0	0	0	0	0	0	0	0	0	0	0	1963600	0	0	2577800	0	3238400	0	2778500	0
A0A060HH91	protein of unknown function	NVIE_016890	NVIE_016890	NVIE_RS08220	8744800	0	0	0	6263800	6311700	6106300	0	4183000	0	6908700	6343000	0	0	10636000	0	0	4891200	5447200	0	4881700	4567500	4695000	0	0	4654500	7066700	0	0	0	0	4645700	0	4264400	0	0	5104200	0	6731300
A0A060HHA2	Methyltransferase type 12	NVIE_007040	NVIE_007040	NVIE_RS03420	80575000	111950000	112980000	83810000	90350000	81071000	74586000	57162000	74429000	43114000	65581000	40693000	50129000	54660000	81595000	NA	77081000	78086000	75820000	64483000	64761000	72955000	77568000	72077000	26213000	24056000	NA	27907000	26572000	26579000	23805000	27166000	30566000	23497000	49057000	NA	52688000	45204000	47816000
A0A060HHA4	hypothetical protein	NVIE_017060	NVIE_017060	NVIE_RS08290	4753800	3564100	6186600	0	0	0	4843300	0	2564600	0	0	0	0	0	3869000	4596800	2353800	0	0	NA	0	0	0	0	0	0	0	0	0	0	3372000	3141900	0	0	0	0	0	0	0
A0A060HHA7	DNA repair and recombination protein RadA	radA2	NVIE_005410	NVIE_RS02650	16573000	21696000	28483000	17396000	27571000	31582000	24942000	26836000	23409000	20872000	18965000	20761000	19410000	17189000	NA	17785000	NA	17856000	18524000	21833000	19479000	22858000	19442000	21004000	21379000	18448000	21907000	27626000	28270000	17157000	17814000	18952000	NA	16856000	24461000	30208000	30893000	26043000	25461000
A0A060HHA9	putative NUDIX hydrolase	NVIE_017110	NVIE_017110	NVIE_RS08315	35233000	32597000	NA	45197000	41211000	32659000	39316000	41106000	36969000	32794000	36768000	36178000	35632000	29021000	38643000	38114000	34354000	30476000	35383000	NA	38032000	37399000	36249000	NA	29766000	32579000	28871000	32475000	27721000	33041000	31065000	NA	31557000	32359000	32485000	30945000	NA	32142000	30494000
A0A060HHB2	tryptophan synthase, alpha chain	trpA	NVIE_005460	NVIE_RS02675	12528000	11784000	13896000	12132000	12502000	11052000	12935000	13397000	12354000	NA	12501000	12853000	13685000	14346000	NA	10754000	NA	10677000	10503000	11823000	13892000	9514000	8107300	11500000	13109000	13984000	14474000	13134000	NA	11596000	13377000	11065000	13948000	13172000	NA	10224000	10896000	10615000	11087000
A0A060HHB4	putative glyoxalase/bleomycin resistance domain protein	NVIE_017150	NVIE_017150	NVIE_RS08335	731420000	1064300000	701510000	1012600000	926580000	564220000	733100000	701330000	858910000	811390000	1181800000	746390000	1218100000	744790000	721250000	702820000	NA	NA	793630000	899140000	592210000	NA	742530000	817710000	2562900000	3268000000	2682700000	3036900000	NA	1720400000	1123400000	851310000	1317100000	849840000	1098300000	808610000	1146000000	929040000	1024100000
A0A060HHB6	Amino acid ABC transporter substrate binding protein	NVIE_007240	NVIE_007240	NVIE_RS03515	33148000	23000000	36947000	32132000	23962000	20516000	26747000	27823000	23546000	29460000	25406000	27760000	32857000	24974000	30043000	33555000	21828000	29017000	25751000	29539000	28522000	22331000	20924000	24664000	24194000	21444000	22322000	23210000	22937000	28044000	26362000	29612000	28147000	NA	22426000	NA	22611000	23416000	19759000
A0A060HHC2	hypothetical protein	NVIE_1768	NVIE_1768	NVIE_RS08385	31189000	26630000	21342000	23075000	25711000	21786000	22783000	28933000	26194000	NA	0	0	0	0	0	29772000	0	23889000	24211000	22554000	13662000	15272000	15131000	19156000	0	0	NA	0	0	27119000	21864000	0	21823000	0	26829000	22252000	25275000	18001000	20432000
A0A060HHC5	3-octaprenyl-4-hydroxybenzoate carboxy-lyase, phenylacrylic acid decarboxylase	NVIE_017280	NVIE_017280	NVIE_RS08405	15506000	15331000	0	11464000	14464000	16901000	13525000	0	0	26130000	NA	26501000	17887000	22590000	15583000	15337000	14547000	15992000	16112000	0	16173000	17520000	24165000	0	32518000	27948000	19997000	20522000	18480000	24978000	20772000	18757000	17762000	NA	16759000	19081000	NA	12111000	11749000
A0A060HHC6	30S ribosomal protein S26e	rps26e	NVIE_005550	NVIE_RS02725	137190000	169220000	NA	182190000	182000000	148540000	165950000	209220000	176460000	NA	106230000	156710000	127200000	149930000	119600000	124500000	NA	167610000	182700000	135910000	182470000	193350000	273910000	240030000	160960000	133690000	112480000	108580000	132100000	157620000	118510000	215080000	101570000	79958000	159000000	148120000	167750000	NA	158700000
A0A060HHD1	putative quinoprotein glucose/ sorbosone dehydrogenase	NVIE_005600	NVIE_005600	NVIE_RS02750	4487900	4227300	0	6727100	5033900	0	0	0	4279300	0	0	0	5693100	4236300	5142800	4204800	NA	4172400	2990500	4078400	NA	4339100	4363100	3698200	9043800	8006200	7528900	9481300	8373500	7014300	5833700	5795200	6614100	NA	4591900	5622300	4612000	4741000	5021800
A0A060HHD4	3-isopropylmalate dehydratase small subunit	leuD1	NVIE_007460	NVIE_RS03620	6007400	0	10931000	0	0	8985100	0	0	8768000	8509500	0	8865600	0	0	7710300	6667700	10473000	NA	11327000	6468500	11115000	10135000	7432900	7821600	15980000	9919600	7242000	13598000	24306000	NA	17857000	18019000	16128000	NA	NA	14428000	14753000	NA	15095000
A0A060HHD5	putative RNA-binding protein containing KH domain	NVIE_017370	NVIE_017370	NVIE_RS08455	18897000	16189000	15942000	18984000	16356000	16253000	18051000	17279000	14629000	12282000	0	14094000	0	15230000	17268000	17102000	18172000	NA	17851000	18181000	20446000	16987000	21825000	17710000	15685000	14312000	13918000	14700000	16957000	16708000	15248000	16200000	14508000	16179000	17703000	NA	17124000	16976000	17273000
A0A060HHD9	N(2),N(2)-dimethylguanosine tRNA methyltransferase	trm	NVIE_017420	NVIE_RS08480	0	0	0	0	0	0	0	0	0	0	0	0	0	0	0	0	0	0	0	0	0	0	0	0	0	0	0	3506900	4130100	0	0	0	0	0	0	0	0	0	0
A0A060HHE0	Transcription regulator, TrmB	NVIE_007550	NVIE_007550	NVIE_RS03665	129180000	166280000	194770000	120960000	162200000	192420000	125810000	202880000	136490000	138640000	154280000	115540000	125330000	119440000	107980000	104720000	115450000	131070000	103860000	135590000	109770000	132580000	115320000	103130000	112750000	216610000	NA	179420000	97387000	124470000	82145000	92921000	110000000	90233000	121840000	126480000	137780000	114410000	113440000
A0A060HHE1	putative pre-mRNA processing ribonucleoprotein, snoRNA-binding domain	NVIE_017460	NVIE_017460	NVIE_RS08500	461300000	486300000	NA	515430000	476570000	491200000	498070000	479840000	518000000	NA	528210000	NA	524830000	527230000	474700000	521950000	513210000	496460000	447150000	470840000	472320000	512680000	519490000	521960000	531240000	520440000	502550000	501470000	533760000	554210000	NA	563270000	571580000	579910000	487230000	496990000	479430000	NA	510830000
A0A060HHE4	hypothetical protein	NVIE_007590	NVIE_007590	NVIE_RS03690	8318500	7675000	NA	8576300	7772900	10300000	9780200	7405200	11569000	5192500	0	0	8657300	7810700	6926800	6032000	6546600	NA	7588000	9865900	9538600	8596200	7924700	7409400	8170900	NA	NA	8249900	8285600	4698100	7282000	6194200	10588000	10184000	NA	7256800	7881200	7144100	8477800
A0A060HHE5	conserved membrane protein of unknown function	NVIE_017510	NVIE_017510	NVIE_RS08525	40736000	36373000	40837000	37239000	39472000	43105000	40539000	40395000	37228000	37807000	35381000	33674000	NA	40700000	36767000	35198000	33442000	46047000	42794000	38678000	NA	35850000	41363000	38273000	42197000	40541000	39003000	36622000	33259000	34987000	35401000	NA	34270000	NA	38877000	25694000	31485000	37985000	35777000
A0A060HHE6	putative oxidoreductase domain protein	NVIE_007640	NVIE_007640	NVIE_RS03720	10619000	12200000	10702000	9012200	9808900	13531000	11409000	8719000	11625000	11128000	12084000	14046000	13833000	12161000	10870000	13460000	10661000	10773000	13998000	12395000	17519000	9043400	10032000	14278000	NA	15789000	16622000	15240000	15013000	16682000	14552000	12975000	15310000	18470000	15154000	15001000	NA	14599000	NA
A0A060HHE7	putative chorismate mutase	aspC	NVIE_005740	NVIE_RS02815	26503000	29111000	27345000	24199000	28076000	29202000	26754000	26538000	30781000	NA	33711000	31885000	32156000	30750000	26462000	27556000	22606000	NA	24712000	28301000	30218000	24578000	22074000	21163000	36739000	36761000	NA	33162000	29993000	31496000	30152000	33860000	37252000	44898000	31612000	27153000	38535000	26792000	31710000
A0A060HHE8	putative ribosomal-protein-alanine acetyltransferase	NVIE_017560	NVIE_017560	NVIE_RS08550	0	12704000	0	14946000	14937000	0	16472000	19106000	15191000	17979000	15358000	16907000	14094000	NA	23100000	16866000	16239000	20184000	19047000	11251000	18745000	15948000	13426000	14286000	12769000	12382000	10998000	10188000	14655000	17397000	16800000	17220000	18670000	NA	21182000	21456000	18540000	20588000	19118000
A0A060HHF0	protein of unknown function	NVIE_007690	NVIE_007690	NVIE_RS03745	47834000	52926000	NA	56460000	54830000	43823000	52735000	58949000	55362000	NA	NA	51266000	53558000	51942000	48000000	39339000	75960000	55607000	60437000	47874000	55914000	62288000	76877000	81206000	NA	60715000	NA	65760000	63561000	80475000	70105000	70226000	48699000	33618000	57430000	48435000	55181000	62753000	53323000
A0A060HHF1	ABC transporter-related RNase L inhibitor	NVIE_017610	NVIE_017610	NVIE_RS08575	73833000	75839000	72070000	67116000	68874000	63147000	69495000	65214000	68567000	60965000	NA	65341000	60610000	63935000	NA	69934000	69619000	69718000	NA	66479000	72389000	68844000	69552000	65308000	47720000	36368000	15008000	14853000	55208000	NA	73714000	80193000	66271000	76691000	68167000	75679000	55220000	63934000	75929000
A0A060HHF2	3-dehydroquinate dehydratase	aroD	NVIE_005780	NVIE_RS02840	40430000	38554000	42420000	44670000	35994000	41632000	39481000	NA	38548000	43021000	45322000	39595000	45628000	46233000	36029000	42836000	37664000	34639000	45669000	36885000	NA	35214000	36181000	38559000	43027000	47243000	49467000	44388000	46773000	33434000	40328000	38588000	38289000	34030000	35645000	36397000	34119000	NA	37482000
A0A060HHF3	leucyl aminopeptidase	pepA	NVIE_017650	NVIE_RS08595	87762000	104200000	NA	83161000	94699000	96736000	101780000	90505000	81678000	71451000	85069000	89341000	73740000	85050000	75174000	80543000	71946000	66905000	67356000	88073000	87795000	64297000	79762000	66368000	75632000	95661000	109620000	79959000	83163000	66317000	56852000	62892000	68302000	75640000	67574000	NA	60982000	56690000	64190000
A0A060HHF4	putative transcriptional regulator, AsnC family	NVIE_007740	NVIE_007740	NVIE_RS03770	277970000	189240000	211130000	241720000	249750000	151380000	154260000	222070000	209910000	215310000	207430000	NA	NA	205620000	221510000	240220000	206840000	244560000	263810000	259810000	239480000	194530000	173660000	213220000	154020000	182350000	196620000	220780000	157110000	223340000	280740000	227300000	302830000	296520000	242130000	186500000	261950000	189990000	239310000
A0A060HHF6	putative von Willebrand factor type A domain protein	NVIE_017700	NVIE_017700	NVIE_RS08620	3152100	3855700	5328300	5734800	NA	4401400	5453200	4965100	3894500	3532800	0	4352500	3088000	0	4261900	NA	4058200	NA	4060500	NA	4820900	3735800	4570000	5041000	0	0	0	0	NA	2924200	6929100	4903800	3382600	0	4398100	4780200	3130700	NA	4083600
A0A060HHF7	Nitrogen regulatory protein P-II	glnB	NVIE_007790	NVIE_RS03795	171270000	90046000	83426000	168270000	95851000	47315000	66058000	34485000	159460000	29811000	41908000	33634000	47970000	24672000	134450000	181350000	171960000	134790000	141880000	129220000	115700000	158600000	134390000	NA	NA	8574700	6566200	0	4052500	65475000	77067000	65847000	72682000	NA	107560000	96610000	99238000	NA	108950000
A0A060HHG0	putative protein of unknown function DUF488	NVIE_017750	NVIE_017750	NVIE_RS08645	112030000	104510000	168340000	108850000	134140000	137270000	114000000	110550000	103530000	139220000	125810000	116180000	143940000	89591000	105070000	115470000	85805000	100450000	87448000	107750000	101030000	118990000	127040000	81397000	106230000	122330000	120700000	88356000	93207000	107660000	NA	106090000	99406000	106080000	104110000	88750000	85739000	61970000	58718000
A0A060HHG5	putative endonuclease 4	nfo	NVIE_005880	NVIE_RS02885	20511000	21177000	16488000	17959000	17862000	19750000	17047000	15527000	NA	20190000	16386000	25137000	16317000	19657000	22912000	24540000	23288000	24604000	NA	15745000	23701000	21322000	22376000	19010000	23451000	22597000	24272000	21518000	21111000	23929000	20590000	21319000	25277000	22378000	21235000	29086000	25966000	23221000	21906000
A0A060HHH1	TPR repeat protein	NVIE_005930	NVIE_005930	NVIE_RS02910	10894000	12689000	11305000	11081000	NA	10768000	11831000	10542000	13369000	14745000	11254000	NA	9145400	11224000	14047000	10319000	12307000	11176000	13125000	11665000	13599000	12422000	12664000	NA	14740000	13746000	11618000	12223000	15465000	16135000	12404000	13066000	16961000	14619000	17649000	16881000	13151000	14561000	13591000
A0A060HHH5	hypothetical protein	NVIE_007980	NVIE_007980	NVIE_RS03895	28179000	20763000	NA	32363000	30315000	24474000	33123000	25918000	23089000	21607000	NA	24861000	NA	22459000	20690000	22597000	21051000	NA	20873000	20761000	23087000	NA	25890000	25740000	24361000	22471000	23564000	21290000	NA	17676000	16261000	22952000	17835000	28719000	22110000	22545000	23065000	NA	NA
A0A060HHH8	aldo/keto reductase	NVIE_005970	NVIE_005970	NVIE_RS02920	25747000	28758000	39733000	38953000	25118000	34946000	35951000	27162000	37181000	37795000	39340000	NA	44867000	40193000	40073000	39541000	39166000	39736000	NA	NA	NA	36871000	35181000	37969000	51120000	51687000	NA	NA	51982000	NA	57445000	53560000	55407000	NA	38917000	46404000	37708000	56171000	42702000
A0A060HHI3	isopentenyl-diphosphate delta-isomerase	fni	NVIE_008060	NVIE_RS03935	166980000	194710000	185530000	175270000	176420000	195830000	161050000	184610000	180910000	174850000	174050000	157430000	149870000	152170000	169420000	180060000	173640000	163850000	160950000	NA	167940000	170840000	171850000	163090000	169930000	173000000	187550000	149440000	157550000	169510000	136480000	146490000	163120000	166970000	181140000	185350000	163980000	168700000	163060000
A0A060HHJ0	methionine sulfoxide reductase B	msrB2	NVIE_018150	NVIE_RS14830	23231000	19694000	17624000	21056000	20646000	19646000	24444000	18267000	23619000	19926000	13470000	17330000	16136000	13916000	23298000	NA	26852000	26744000	23433000	17838000	25561000	26204000	20839000	25597000	NA	34145000	NA	34717000	36161000	NA	39904000	40566000	NA	39971000	34635000	28967000	29889000	38918000	36494000
A0A060HHJ1	thioredoxin reductase	trxB	NVIE_008160	NVIE_RS03980	45183000	47278000	53291000	42330000	42222000	53008000	43950000	61815000	51773000	58923000	56961000	54697000	64410000	65295000	38877000	40971000	48562000	47704000	36214000	48037000	46864000	43568000	NA	NA	66001000	76174000	71245000	NA	72669000	64362000	68182000	54858000	77509000	71630000	53758000	56425000	64875000	57767000	61205000
A0A060HHJ3	putative transcriptional regulator, AsnC family	NVIE_006070	NVIE_006070	NVIE_RS02975	334520000	361920000	NA	305990000	370380000	264820000	291200000	423290000	294390000	343980000	329690000	260280000	363460000	237760000	301590000	325640000	272900000	282650000	289660000	NA	280950000	257400000	NA	243150000	309790000	304990000	326450000	343900000	NA	314160000	398000000	292460000	495760000	449920000	346890000	237840000	347680000	290730000	349910000
A0A060HHJ7	phosphoserine phosphatase SerB	serB	NVIE_008210	NVIE_RS04005	17201000	17699000	NA	25467000	23230000	29503000	26770000	28818000	24594000	15729000	12003000	NA	14835000	9602700	24423000	25595000	27516000	28258000	29424000	23189000	30127000	28245000	23753000	19833000	16649000	NA	12433000	8401000	12619000	NA	21896000	23626000	23312000	NA	24862000	28137000	19044000	26726000	22679000
A0A060HHK2	putative PUA domain protein	NVIE_018290	NVIE_018290	NVIE_RS08880	8103700	5386300	6310500	8944700	6208900	7337700	7689600	NA	6939900	5223200	0	0	0	7613600	9095900	9008100	7276700	NA	7624300	6338300	8626200	7589900	6589300	7468600	6426900	8188500	7195600	6326500	7372300	6994800	10074000	8440600	9852300	8947000	8745200	7831300	NA	NA	7166000
A0A060HHK3	30S ribosomal protein S4p	rps4p	NVIE_008250	NVIE_RS04025	1159700000	1182500000	NA	1474400000	1519200000	1331400000	1582700000	1451900000	1275400000	1151000000	925580000	1004000000	1075200000	954880000	1292700000	1273000000	NA	1284400000	1251000000	NA	1532900000	1439600000	1501500000	1425800000	989720000	898660000	818060000	840600000	977890000	1232900000	1164100000	1492100000	1009200000	1350500000	1241300000	1248000000	NA	NA	1220700000
A0A060HHK9	putative GTP binding protein	NVIE_006170	NVIE_006170	NVIE_RS03025	191020000	229010000	248140000	197460000	194250000	215970000	192230000	187520000	183140000	168180000	194230000	172530000	191880000	186210000	169200000	183190000	159860000	185950000	179150000	175200000	185300000	190490000	176460000	171490000	179900000	212010000	241550000	191880000	170710000	176990000	169520000	NA	176280000	NA	171500000	183930000	181290000	164160000	172330000
A0A060HHL2	putative agmatinase	NVIE_008350	NVIE_008350	NVIE_RS04075	48766000	NA	49870000	NA	53169000	57641000	51248000	51647000	50346000	71021000	63474000	75823000	54369000	66519000	57119000	58492000	52856000	49575000	53132000	50521000	56716000	50842000	58898000	49778000	NA	68906000	NA	68570000	68520000	74820000	60464000	66090000	68303000	70083000	66580000	61804000	49766000	52600000	54987000
A0A060HHL3	putative membrane alanyl aminopeptidase	NVIE_018390	NVIE_018390	NVIE_RS08930	0	0	0	0	0	0	NA	0	NA	0	0	0	0	0	0	NA	0	0	0	NA	0	0	0	0	0	0	0	0	0	0	0	0	0	0	0	10043000	0	13436000	13063000
A0A060HHL6	putative proteasome assembly chaperone 2	NVIE_008400	NVIE_008400	NVIE_RS04095	0	11755000	0	13306000	0	12582000	0	0	9262900	7953300	10792000	10152000	14761000	6953800	9090600	11412000	8563200	10357000	9149200	13135000	0	0	0	10260000	12611000	NA	13183000	13432000	12404000	12146000	11948000	NA	12722000	NA	13335000	10326000	10233000	9354100	14242000
A0A060HHL9	protein of unknown function	NVIE_1886	NVIE_1886	NVIE_RS08955	6613100	4180100	8855100	8568700	7940900	10106000	0	8084900	0	8660800	10939000	NA	6994500	6794500	8932100	6077700	8694300	7211400	9286800	5812700	8810300	9308500	NA	8828700	NA	NA	9917500	10127000	9568500	9224000	NA	9212000	9839100	9862200	NA	7886800	8323800	8427800	5655700
A0A060HHM1	30S ribosomal protein S25e	rps25e	NVIE_008440	NVIE_RS04115	44440000	45383000	22109000	56006000	66061000	39388000	41808000	60107000	44750000	56622000	30219000	50291000	35472000	46329000	50480000	46208000	84217000	39770000	61509000	48645000	61416000	53558000	90631000	77933000	49533000	44846000	28228000	33685000	43598000	51465000	55705000	71581000	29049000	32888000	43585000	NA	49404000	44339000	46857000
A0A060HHM4	DNA polymerase X family	polX	NVIE_018470	#N/A	6847100	8198900	9555200	0	0	0	0	6217500	0	8470900	0	8776900	8200600	0	9626600	8693300	6501800	6230700	8715900	7615000	7775900	NA	6410400	8120600	8199100	7720500	10309000	7428500	10766000	8273000	7484900	7307300	7681800	8648200	NA	9965900	5654500	7622200	7062500
A0A060HHM6	putative CoA-binding domain protein	NVIE_006260	NVIE_006260	NVIE_RS03065	236160000	234760000	242780000	194470000	203440000	146620000	217500000	171450000	173780000	105340000	NA	93128000	117380000	112580000	162150000	177960000	153780000	176480000	155170000	169290000	172180000	172470000	150920000	148630000	135410000	112030000	123780000	72766000	83638000	160580000	139950000	126390000	131160000	148360000	181740000	113980000	179180000	120080000	181730000
A0A060HHN2	putative NAD-dependent alcohol dehydrogenase	NVIE_008530	NVIE_008530	NVIE_RS04160	26584000	23245000	24606000	20448000	18018000	21922000	19939000	22795000	29252000	23519000	21392000	NA	23302000	22609000	24915000	24844000	NA	24858000	25171000	23555000	NA	22251000	NA	22293000	24771000	NA	22387000	24258000	23589000	23835000	24493000	25287000	29232000	NA	34271000	32863000	NA	32511000	35682000
A0A060HHN6	hypothetical protein	NVIE_018540	NVIE_018540	NVIE_RS09020	56958000	50259000	NA	49404000	58175000	46959000	55728000	56582000	49152000	66975000	57521000	53362000	61284000	68750000	61332000	49807000	55820000	52040000	57645000	48797000	50302000	60783000	57326000	59946000	79196000	66008000	59871000	72318000	83792000	69252000	65995000	57400000	42093000	40213000	52833000	43960000	45641000	51767000	46679000
A0A060HHN8	2-isopropylmalate synthase	leuA	NVIE_008580	NVIE_RS04185	36908000	23823000	36473000	29576000	22307000	28728000	31656000	29759000	34076000	6881800	0	9151300	0	4972500	26342000	NA	27023000	27164000	28385000	33126000	35510000	37434000	NA	32956000	11077000	0	0	0	13140000	11198000	17558000	20551000	7646500	7691300	36061000	34051000	34231000	36297000	38130000
A0A060HHP2	putative phosphoribosylformylglycinamidine synthase PurS	purS	NVIE_006350	NVIE_RS03110	75604000	56710000	92838000	82354000	94547000	69435000	87143000	107050000	78680000	53171000	52079000	59246000	NA	NA	79911000	74293000	NA	70592000	82895000	85854000	74886000	84770000	59864000	68195000	69802000	60115000	51915000	89646000	83578000	84250000	76719000	105280000	122210000	117600000	80694000	64207000	95975000	56675000	75994000
A0A060HHP4	carbamoyl-phosphate synthase small chain (glutamine-hydrolyzing)	carA	NVIE_008620	NVIE_RS04205	0	0	0	0	0	0	0	0	0	0	0	11068000	0	8128000	0	0	7032000	6839800	0	0	0	0	0	0	10796000	8300400	11576000	10242000	NA	10441000	NA	10570000	13872000	16554000	0	0	0	0	0
A0A060HHQ0	phosphoribosylamine--glycine ligase	purD	NVIE_008670	NVIE_RS04230	11172000	11354000	9153000	7912100	8102700	7940300	10302000	NA	9619800	NA	10196000	10761000	10099000	11414000	8545100	9981700	6972900	7984500	NA	9783700	NA	NA	8915100	8947200	NA	10434000	10813000	NA	11095000	9291400	10185000	8650800	13654000	11377000	10111000	11545000	10360000	10199000	12995000
A0A060HHQ4	putative asparagine synthase	asnB	NVIE_008710	NVIE_RS04255	64973000	70007000	NA	78849000	96040000	81764000	85237000	66081000	64667000	98357000	79067000	125120000	85768000	113450000	76621000	81246000	55548000	52589000	54396000	70706000	88919000	65041000	88663000	84528000	61217000	44644000	49813000	69429000	54008000	37055000	49344000	66253000	46709000	61927000	61668000	53989000	NA	NA	61507000
A0A060HHQ7	ABC efflux transporter, ATP-binding protein	NVIE_006460	NVIE_006460	NVIE_RS03165	16827000	0	0	27883000	24850000	26513000	0	0	0	53936000	29981000	NA	32395000	29062000	29796000	65896000	24172000	0	0	0	30511000	35895000	0	0	0	0	0	0	NA	0	0	0	0	0	0	0	0	0	0
A0A060HHR1	formyltetrahydrofolate deformylase	purU	NVIE_008750	NVIE_RS04280	20036000	15244000	21551000	19701000	16938000	21157000	21917000	15176000	13088000	13728000	24649000	17624000	23583000	18020000	20521000	26370000	13151000	20981000	15066000	17741000	NA	20599000	18014000	15260000	21204000	20411000	NA	22242000	22395000	17576000	23981000	20606000	26267000	28678000	NA	NA	17798000	18069000	18179000
A0A060HHT4	conserved protein of unknown function	NVIE_019000	NVIE_019000	NVIE_RS09230	13494000	NA	NA	13908000	13301000	NA	14485000	NA	13275000	14351000	16641000	11846000	22104000	19780000	15002000	23861000	12632000	19402000	14388000	18171000	15276000	16601000	12790000	14395000	14174000	14753000	NA	17181000	19423000	11828000	18141000	15297000	19835000	15441000	13557000	13612000	16161000	17207000	12083000
A0A060HHT8	pyruvoyl-dependent arginine decarboxylase	pdaD	NVIE_008990	NVIE_RS04395	0	0	0	0	0	0	0	0	0	0	0	0	0	0	0	0	0	NA	0	NA	0	0	0	0	0	0	0	15679000	11209000	0	0	0	0	0	0	0	0	0	0
A0A060HHU9	protein of unknown function	NVIE_009080	NVIE_009080	NVIE_RS04435	7298200	6123100	0	0	0	5642000	0	0	6200200	0	0	5931300	0	6333500	9267700	0	0	9148400	10286000	0	9666100	0	7176400	8717600	10327000	12084000	9140400	9205500	14746000	11290000	11884000	8557700	12311000	9445600	9716600	9590700	9195500	13643000	11289000
A0A060HHV8	nucleotidyl-transferase	NVIE_006800	NVIE_006800	NVIE_RS03290	10116000	9267300	8702100	10237000	9227700	10757000	9256300	NA	9092600	8258400	9401900	NA	10977000	9317800	9945100	9864600	9015300	NA	8468100	12612000	12000000	8465200	8278600	10316000	7862900	10093000	12465000	12523000	12008000	7972800	9425800	8819100	11844000	13317000	13079000	12337000	10936000	9214900	11431000
A0A060HHW1	Multicopper oxidase type 3	NVIE_019250	NVIE_019250	NVIE_RS09330	240570000	64348000	2291800	223150000	10965000	2336600	4227200	0	152570000	0	0	0	0	0	407570000	356040000	495990000	405380000	476940000	123290000	195110000	0	296450000	321750000	0	0	0	0	0	0	0	0	0	0	349310000	335970000	258780000	NA	294440000
A0A060HI01	protein of unknown function	NVIE_019630	NVIE_019630	NVIE_RS09460	29649000	42743000	NA	48067000	36275000	40784000	36463000	NA	32361000	NA	NA	47631000	46470000	48115000	36420000	NA	34090000	28890000	31013000	32301000	28698000	35588000	39928000	26471000	63397000	75026000	72741000	67703000	57491000	0	26986000	0	31310000	40618000	26948000	33449000	23775000	29779000	27083000
A0A060HI05	2,3-bisphosphoglycerate-independent phosphoglycerate mutase	apgM	NVIE_006920	NVIE_RS03360	86439000	131260000	96149000	91162000	105480000	110530000	104310000	110150000	113130000	119080000	114570000	NA	112470000	120370000	89894000	99580000	108200000	106980000	88430000	103550000	101050000	NA	103870000	95609000	119620000	133790000	147090000	127110000	122100000	110460000	NA	110670000	111260000	NA	97800000	122800000	126090000	112100000	114880000
A0A060HI10	signal recognition particle 19 kDa protein	srp19	NVIE_006970	NVIE_RS03380	58400000	58516000	NA	63856000	57988000	54767000	60240000	57056000	60750000	56766000	46885000	69570000	52148000	46224000	66334000	64725000	53316000	54266000	57711000	54765000	NA	58758000	58377000	56987000	58184000	56546000	54697000	NA	57226000	64205000	41980000	52264000	55851000	63700000	54897000	58281000	51484000	55418000	47044000
A0A060HI14	protein of unknown function	NVIE_007020	NVIE_007020	NVIE_RS03405	7497300	0	0	4685300	0	8249000	5731400	0	0	0	0	0	NA	0	9679500	0	0	5475800	8193200	8470000	0	0	8802000	5235100	0	0	0	0	0	0	0	0	NA	0	0	0	0	0	0
A0A060HI25	putative Alpha/beta hydrolase fold	NVIE_007160	NVIE_007160	NVIE_RS03480	81898000	75650000	76935000	69006000	65011000	76850000	55427000	41330000	60858000	51944000	76001000	52009000	62617000	64241000	76101000	59084000	60332000	67826000	53912000	57983000	55090000	NA	61683000	56699000	60356000	61263000	79441000	70115000	81342000	57042000	45871000	44356000	49445000	NA	46811000	57223000	52384000	41150000	46657000
A0A060HI34	Chemotaxis response regulator protein-glutamate methylesterase	cheB	NVIE_009860	NVIE_RS04795	0	0	0	NA	0	0	0	0	NA	0	0	0	0	0	8855000	NA	NA	9748500	9324200	0	11195000	6855000	9648800	0	0	0	0	0	0	0	0	0	0	0	9329900	7301800	0	0	0
A0A060HI46	hypothetical protein	NVIE_007440	NVIE_007440	NVIE_RS03605	73409000	69993000	99383000	89988000	78280000	92999000	81477000	61669000	59250000	74882000	88025000	NA	82271000	77729000	88328000	83999000	61539000	60924000	83454000	63610000	74126000	75584000	66019000	67791000	NA	98505000	105550000	92703000	94700000	69086000	81323000	71100000	69350000	82788000	60670000	71221000	60888000	66392000	54733000
A0A060HI51	proteasome, subunit beta	psmB2	NVIE_0762	NVIE_RS03630	435360000	357760000	NA	351700000	390990000	376900000	364120000	357420000	353880000	372250000	446970000	366600000	502030000	412200000	368290000	375400000	NA	399750000	381960000	NA	351750000	357010000	339040000	348620000	428850000	451360000	481570000	481130000	474550000	435700000	440840000	422250000	418100000	434310000	369660000	388280000	NA	374980000	NA
A0A060HI59	hypothetical protein	NVIE_0772	NVIE_0772	NVIE_RS03675	124500000	128190000	NA	117180000	124910000	95013000	114290000	NA	109950000	NA	NA	107620000	104740000	107310000	114460000	99117000	151880000	105230000	149140000	125510000	135890000	110150000	160000000	153800000	106190000	97413000	NA	86481000	101690000	95150000	90562000	NA	80222000	61334000	131340000	91883000	104170000	127580000	124930000
A0A060HI62	glyoxylate reductase	gyaR	NVIE_007610	NVIE_RS03705	38940000	44028000	NA	42989000	45851000	NA	42148000	46937000	45670000	48517000	52227000	NA	57493000	48010000	42282000	41936000	44912000	45804000	NA	NA	40404000	39872000	NA	39520000	46969000	NA	NA	48803000	48605000	51867000	43667000	36241000	50984000	34939000	36987000	51337000	44071000	43640000	38502000
A0A060HI65	acetyl-CoA synthetase	acsA1	NVIE_010120	NVIE_RS04920	3706500	3843400	0	0	0	0	4845900	0	4008700	0	0	0	3888900	4890200	3616600	0	3337400	3922000	0	NA	0	0	0	0	0	0	3817400	3718100	2526500	3464800	4643000	NA	6002500	4352200	0	4730300	4331300	5426400	0
A0A060HI66	hypothetical protein	NVIE_007660	NVIE_007660	NVIE_RS03730	0	0	0	NA	NA	0	0	0	0	0	0	NA	0	0	14389000	11413000	17868000	NA	13561000	NA	14415000	13608000	10701000	11656000	16296000	13741000	12549000	12231000	17437000	22474000	16937000	23616000	13195000	22548000	16555000	16158000	18055000	17196000	NA
A0A060HI70	hypothetical protein	NVIE_007710	NVIE_007710	NVIE_RS03755	43324000	38121000	71494000	70668000	45838000	43026000	64507000	53262000	51601000	59082000	NA	NA	59600000	56541000	61635000	65522000	48637000	49633000	42528000	45615000	56975000	58618000	47759000	58360000	56054000	51118000	55555000	59566000	NA	62040000	91198000	69502000	63703000	74748000	49041000	40516000	47543000	NA	37899000
A0A060HI72	30S ribosomal protein S17e	rps17e	NVIE_010170	NVIE_RS04945	635060000	505540000	443520000	582740000	669700000	510000000	606140000	570170000	567120000	477160000	393970000	488440000	396350000	428000000	551560000	412050000	477800000	606020000	497290000	556800000	465530000	605400000	596770000	534830000	NA	344390000	341190000	371170000	365280000	576180000	380310000	578910000	396430000	441730000	569910000	527470000	534830000	573150000	526490000
A0A060HI74	putative thiosulfate sulfurtransferase	NVIE_007760	NVIE_007760	NVIE_RS03780	20147000	16995000	NA	21175000	15787000	16779000	18166000	16067000	19014000	16496000	23235000	25944000	26013000	19125000	21395000	23161000	NA	21756000	23054000	23695000	23598000	18198000	23307000	21221000	18765000	19259000	NA	20490000	NA	19279000	19605000	18988000	NA	NA	17841000	17214000	19392000	16338000	16664000
A0A060HI75	ribonucleoside-diphosphate reductase	nrdZ	NVIE_020270	NVIE_RS09735	0	8148900	0	0	0	14438000	11624000	13748000	10230000	0	0	0	0	0	8771500	7488400	NA	8016400	NA	10587000	12201000	12330000	NA	13297000	0	0	0	0	0	0	0	0	0	0	11650000	13792000	10054000	16874000	12975000
A0A060HI78	methionine aminopeptidase	map	NVIE_007810	NVIE_RS03805	67380000	73833000	NA	61230000	70602000	65798000	64515000	63766000	62823000	72604000	92701000	68433000	85015000	88093000	69005000	74042000	54937000	70319000	59448000	64748000	56678000	65186000	58403000	64027000	105660000	97967000	106560000	102520000	108520000	83218000	NA	82752000	82242000	NA	65739000	70077000	79768000	72230000	74182000
A0A060HI81	hypothetical protein	NVIE_007860	NVIE_007860	NVIE_RS03830	61645000	93276000	70261000	79975000	85235000	113410000	114360000	NA	80349000	94127000	NA	NA	87157000	88790000	65312000	49724000	90453000	97323000	102250000	70435000	76149000	97000000	104980000	101510000	42410000	42369000	31714000	83972000	93653000	NA	51408000	47098000	54749000	NA	100660000	132110000	86957000	124390000	100890000
A0A060HI82	putative beta-ketothiolase beta subunit	NVIE_020320	NVIE_020320	NVIE_RS09755	232940000	252230000	NA	213590000	266940000	224240000	214330000	237440000	228680000	538070000	619190000	NA	612190000	605450000	211960000	203460000	279310000	266540000	231940000	184670000	178920000	200120000	252540000	231370000	835090000	711590000	747990000	655920000	553680000	720170000	557970000	505500000	424080000	305640000	207130000	247380000	201180000	236020000	212920000
A0A060HI87	putative carbon-nitrogen hydrolase	NVIE_020370	NVIE_020370	NVIE_RS09775	25029000	25720000	NA	24741000	23485000	24808000	26781000	21340000	23708000	24299000	19259000	22527000	19794000	20407000	23277000	24036000	23880000	22831000	23397000	22174000	27393000	24861000	26353000	27661000	14605000	12869000	13754000	14122000	NA	19272000	23203000	19755000	16229000	26531000	21164000	20585000	20054000	25778000	23597000
A0A060HI98	putative fumarylacetoacetate hydrolase	NVIE_008040	NVIE_008040	NVIE_RS03920	71664000	62154000	80851000	60247000	68541000	70731000	80686000	66997000	72753000	82811000	66292000	86871000	57701000	70449000	77294000	77189000	71109000	66551000	66687000	78568000	NA	77658000	76250000	NA	52084000	52937000	42351000	47339000	58871000	65793000	65097000	71029000	61385000	67922000	70482000	72976000	NA	68405000	68267000
A0A060HIA2	hypothetical protein	NVIE_008080	NVIE_008080	NVIE_RS03945	38675000	40813000	23137000	44664000	57859000	24627000	22535000	29035000	38567000	0	20413000	0	33410000	29620000	36982000	39822000	NA	39030000	43319000	34599000	NA	40641000	64030000	54289000	27709000	31301000	14834000	21437000	21777000	29001000	18151000	28918000	17621000	NA	32229000	27670000	25338000	30556000	26161000
A0A060HIA6	cell division control protein 6	cdc6-3	NVIE_020500	NVIE_RS09845	9670700	10475000	11717000	NA	9162900	8729100	11754000	9469800	11360000	0	0	0	13031000	10723000	10022000	14326000	0	10276000	0	10374000	0	10330000	0	10996000	0	0	0	13907000	10796000	11105000	10837000	NA	13242000	15536000	12169000	11710000	11935000	NA	12709000
A0A060HIA8	putative endoribonuclease L-PSP	NVIE_010480	NVIE_010480	NVIE_RS05075	34220000	29170000	NA	37922000	32206000	30747000	34768000	30422000	28253000	27675000	23251000	29769000	20256000	25336000	33688000	35670000	33234000	29771000	38380000	27417000	41535000	30039000	35412000	37872000	16380000	11772000	10321000	11992000	17811000	20353000	28828000	31290000	24528000	22449000	35092000	27634000	28170000	36578000	33839000
A0A060HIA9	putative SirA family protein	NVIE_008180	NVIE_008180	NVIE_RS03990	193230000	212570000	176730000	227640000	224260000	174920000	237970000	NA	222630000	252100000	130240000	218320000	158400000	135240000	237190000	NA	NA	237490000	241750000	NA	240660000	250080000	NA	237680000	251890000	190660000	154550000	135150000	135540000	241190000	176420000	245840000	159980000	183620000	259940000	203980000	216720000	240130000	250780000
A0A060HIB3	Six-hairpin glycosidase-like protein	NVIE_010510	NVIE_010510	NVIE_RS05100	10338000	8395400	11543000	8449100	7161600	10174000	8319600	8262900	9813200	8211000	NA	NA	7077100	7304100	9768000	NA	9248800	9021800	10081000	7426200	NA	8413900	9152400	9104900	8724300	10277000	7516500	7341600	9114100	9911100	9571800	NA	10561000	10251000	NA	10557000	7874400	10855000	9617600
A0A060HIB4	putative Mg-chelatase subunit	NVIE_008220	NVIE_008220	NVIE_RS04015	375980000	442800000	392240000	359320000	399340000	451330000	382880000	425030000	420820000	NA	562280000	573790000	NA	586830000	481370000	479450000	532640000	469980000	557230000	NA	NA	455580000	465190000	445160000	527700000	580300000	610100000	549940000	526380000	NA	NA	435350000	434380000	429570000	537940000	564720000	487760000	502190000	485840000
A0A060HIB7	glucosamine-fructose-6-phosphate aminotransferase	glmS1	NVIE_008270	NVIE_RS04035	0	0	0	0	0	0	0	0	0	0	0	0	0	0	0	0	0	0	0	0	0	0	0	0	0	0	NA	0	0	3030600	3872300	0	4078900	0	0	NA	0	0	0
A0A060HIB8	hypothetical protein	NVIE_010560	NVIE_010560	NVIE_RS05125	19130000	21629000	25450000	24184000	19553000	21041000	21849000	NA	NA	0	0	0	0	0	13760000	16000000	11793000	10758000	10547000	25420000	NA	18939000	16642000	12382000	10324000	0	10726000	0	13684000	0	0	0	0	0	9952300	10115000	5991900	6528400	12594000
A0A060HIC1	hypothetical protein	NVIE_008320	NVIE_008320	NVIE_RS04060	34318000	30292000	NA	46245000	35722000	36839000	52818000	40775000	34891000	35609000	47913000	31222000	45106000	37235000	39874000	35711000	32459000	36137000	NA	31021000	NA	48793000	35683000	41039000	35658000	32275000	39350000	NA	33478000	33886000	43676000	39419000	36541000	NA	28762000	31182000	32740000	35250000	29644000
A0A060HID7	DUF190 domain-containing protein	NVIE_010710	NVIE_010710	NVIE_RS05180	7881900	7586600	NA	9232800	8105500	8076700	8962800	7309900	6229100	0	8573300	0	9839300	6240300	9374800	8191500	6091900	6106100	7253900	9290300	7739800	7274700	6621500	6562300	7161400	5520200	6394600	6025400	4976800	8083700	7837600	8143700	NA	NA	7126900	6509900	6090300	7922500	NA
A0A060HIE3	DSBA oxidoreductase	NVIE_010760	NVIE_010760	NVIE_RS05200	10429000	8036200	18918000	13183000	9184600	13634000	20092000	0	16056000	0	0	18039000	6201000	8295800	20519000	NA	13561000	16418000	15178000	16059000	26115000	20043000	12680000	15403000	8213800	0	0	0	10459000	10639000	22088000	20776000	13797000	22170000	13651000	13366000	15657000	21659000	17017000
A0A060HIE5	hypothetical protein	NVIE_008600	NVIE_008600	NVIE_RS04195	0	NA	0	0	0	0	0	0	NA	0	0	0	0	0	10045000	0	0	14500000	0	0	0	0	0	NA	0	0	0	0	0	0	0	0	0	NA	0	NA	0	0	0
A0A060HIE7	putative enzyme	NVIE_020830	NVIE_020830	NVIE_RS10005	8374500	8480100	8925200	9786500	9657600	9146700	9193700	9194600	NA	8287500	7557100	8656600	6442000	4836100	NA	9031800	NA	9853200	9697200	8755600	8684000	NA	9399000	NA	7127300	NA	4697400	6712200	8719500	10150000	NA	9165500	13076000	13844000	NA	11611000	12169000	9238200	9452200
A0A060HIF3	bifunctional protein FolD	folD	NVIE_008680	NVIE_RS04240	17625000	15753000	19883000	16451000	17577000	16903000	13896000	14232000	17319000	13804000	17669000	13142000	13647000	15496000	18465000	19509000	15880000	17961000	NA	16149000	17864000	18607000	16508000	14692000	17121000	17115000	19218000	13512000	15019000	18290000	18392000	NA	18085000	NA	19622000	19525000	16382000	16472000	18076000
A0A060HIF9	adenosylhomocysteinase	ahcY1	NVIE_010890	NVIE_RS05270	273060000	307570000	339530000	NA	260370000	298390000	279820000	322180000	289600000	415620000	409840000	NA	416270000	418280000	321910000	340820000	303150000	339120000	342820000	313310000	268490000	259910000	252730000	281620000	NA	388380000	411730000	400290000	391920000	392230000	362750000	336900000	421690000	424180000	370230000	365470000	367990000	NA	NA
A0A060HIG5	50S ribosomal protein L31e	rpl31e	NVIE_010940	NVIE_RS05295	NA	64421000	42322000	61741000	56025000	54125000	59516000	NA	67818000	59357000	50880000	46738000	55194000	34566000	20392000	32843000	82512000	68751000	40725000	24451000	39358000	66803000	68143000	78925000	61621000	43245000	47342000	30770000	35138000	NA	43756000	48657000	42848000	37236000	47781000	59461000	54128000	NA	55327000
A0A060HIH7	putative FAD-dependent, fixCX-like electron-transfer flavoprotein	fixC	NVIE_011040	NVIE_RS05340	NA	NA	20694000	22736000	29070000	28628000	26326000	24150000	23917000	29020000	29693000	24684000	23775000	33909000	31192000	27098000	27437000	27498000	34116000	27060000	25003000	23763000	34681000	30355000	29099000	NA	30452000	NA	29923000	NA	17473000	18568000	18188000	NA	27524000	29254000	25735000	22244000	24440000
A0A060HII8	excinuclease ABC, B subunit	uvrB	NVIE_011130	NVIE_RS05380	14496000	13986000	22916000	16292000	13777000	16794000	18052000	15206000	19768000	19457000	18052000	21571000	16314000	21705000	14941000	14501000	21717000	18889000	19919000	NA	23965000	19442000	21791000	19109000	30076000	NA	30074000	NA	30328000	19267000	13045000	18661000	15489000	11160000	24977000	29342000	21508000	27934000	25465000
A0A060HII9	branched-chain amino-acid aminotransferase	ilvE2	NVIE_021120	NVIE_RS10145	45918000	47416000	47307000	33920000	42329000	46513000	36517000	35914000	38064000	NA	43369000	41143000	50498000	45928000	37583000	40576000	35692000	37788000	43193000	41903000	43002000	34159000	31736000	34953000	38435000	51577000	45173000	39752000	41115000	33812000	33454000	35130000	NA	31460000	32833000	46614000	42315000	38399000	40685000
A0A060HIJ1	protein of unknown function	NVIE_009100	NVIE_009100	NVIE_RS04445	33047000	31414000	NA	36802000	32985000	30916000	31527000	35718000	28982000	31754000	40447000	38621000	36084000	35586000	31414000	35078000	24772000	32541000	25320000	36854000	33641000	32335000	27694000	24479000	37612000	37213000	35487000	NA	38514000	33311000	35289000	39108000	31007000	43263000	NA	28810000	30171000	30739000	31588000
A0A060HIJ3	putative alanine dehydrogenase	ald	NVIE_011180	NVIE_RS05405	17547000	18950000	22150000	19361000	17451000	16184000	19589000	17803000	17148000	14081000	13422000	12841000	14872000	NA	19630000	16894000	19787000	22195000	18061000	21912000	16096000	15842000	24993000	19655000	14101000	15095000	NA	NA	14160000	12712000	9746700	11975000	10149000	NA	15476000	17347000	13395000	13900000	16301000
A0A060HIJ6	putative NADP oxidoreductase, coenzyme F420-dependent	NVIE_021170	NVIE_021170	NVIE_RS10170	12196000	11510000	11124000	9201500	12054000	9687600	NA	NA	7899400	12272000	11553000	NA	12074000	16682000	12735000	11510000	10528000	NA	12118000	13686000	8836400	9453000	12222000	10783000	13930000	NA	13867000	13713000	NA	7855800	0	8769000	7570600	0	10173000	8924300	9709700	NA	10410000
A0A060HIJ7	putative Type II restriction-modification system methylase subunit, N6 adenine-specific DNA methyltransferase	NVIE_009150	NVIE_009150	NVIE_RS04470	3085600	2768700	0	2738900	0	3289100	0	0	3449100	0	3148700	4694300	0	4261000	3048900	NA	2990200	3287100	3145400	3335800	4416900	0	0	2582800	NA	3749500	3265200	3010300	4659900	0	3823700	0	0	5591000	3725100	3314000	0	0	0
A0A060HIK2	aspartate carbamoyltransferase	pyrB	NVIE_021220	NVIE_RS10195	242920000	189050000	268710000	262670000	243610000	196170000	238460000	222560000	259770000	252550000	258530000	225970000	267060000	203640000	268670000	235480000	231020000	266680000	232160000	NA	239890000	243130000	242630000	NA	188170000	222770000	239340000	217660000	178490000	267790000	264850000	273280000	252810000	NA	240790000	224190000	251760000	221360000	198170000
A0A060HIK6	protein of unknown function	NVIE_011270	NVIE_011270	NVIE_RS05445	0	0	0	0	0	NA	0	0	0	0	NA	0	0	0	0	0	0	0	0	0	0	0	0	0	0	5027300	0	7404600	5678900	0	NA	0	0	0	0	NA	0	0	0
A0A060HIK8	protein of unknown function	NVIE_009300	NVIE_009300	NVIE_RS04545	7234600	6867700	0	8620200	0	0	7142400	0	0	0	6104800	0	6281400	0	7487500	8492800	NA	5287600	8486200	5902200	7803100	NA	6224300	6686800	6386300	6922800	8316600	6664200	8417100	4944800	6710300	5351100	3200500	0	NA	5350500	5147100	5642600	5219100
A0A060HIL5	putative Polar-differentiation response regulator divK	NVIE_021320	NVIE_021320	NVIE_RS10245	0	0	0	0	NA	0	0	0	0	15792000	0	0	25138000	0	0	0	0	NA	0	0	0	0	NA	0	22045000	0	0	13911000	23203000	19974000	17226000	17003000	0	0	0	0	NA	0	0
A0A060HIN0	protein of unknown function	NVIE_011520	NVIE_011520	NVIE_RS05565	8435500	6267900	0	8962100	5938600	4132500	0	0	4475500	0	0	0	0	0	5987300	NA	5992000	5505000	5680600	5613600	0	0	7224200	0	0	0	0	0	0	NA	0	0	0	0	6172500	7295400	0	0	4415000
A0A060HIN2	protein of unknown function	NVIE_021380	NVIE_021380	NVIE_RS10270	6484600	8207100	NA	9716100	5945700	8247200	7473900	6471700	8301100	7651300	8609400	NA	7098900	6737700	5481800	8333500	6134500	9321400	NA	5999500	7703100	NA	6858700	7390200	9688600	9837600	12183000	11892000	NA	9013800	8632300	7106200	9967900	11154000	6927400	7752600	NA	7928800	7430200
A0A060HIN5	protein of unknown function	NVIE_021420	NVIE_021420	NVIE_RS10290	53613000	64655000	81031000	68649000	85130000	55951000	68353000	86699000	74046000	57088000	56352000	64294000	47098000	43356000	61739000	55381000	57446000	NA	60807000	74222000	49915000	68629000	63739000	53945000	62478000	44340000	57502000	68978000	52064000	64318000	55905000	73927000	73169000	66015000	69567000	69820000	NA	62949000	62912000
A0A060HIP0	geranylgeranyl pyrophosphate synthase	gds2	NVIE_011570	NVIE_RS05585	8478600	NA	8749900	7775500	9440600	10319000	11049000	NA	8873400	9592800	NA	NA	10741000	8417500	7907700	7247500	9222600	10124000	8712200	9794300	NA	9735100	6306900	8269000	9737400	0	4132200	6915900	13893000	NA	14431000	14119000	12948000	NA	10012000	11775000	10485000	12926000	10521000
A0A060HIP6	putative transcriptional regulatory protein arsR family	NVIE_021590	NVIE_021590	NVIE_RS10380	53913000	45100000	61083000	65835000	43392000	68518000	46242000	40875000	51307000	51958000	35032000	71385000	61746000	40970000	73832000	48999000	44621000	71172000	62305000	49522000	66294000	58084000	62353000	51805000	77558000	67694000	85643000	117820000	123350000	86386000	58908000	102320000	81707000	NA	71248000	68504000	67265000	69764000	64385000
A0A060HIQ1	N-Acyltransferase superfamily enzyme	NVIE_021740	NVIE_021740	NVIE_RS10450	0	0	0	0	0	0	0	0	0	0	0	0	0	NA	0	0	0	0	0	0	0	0	0	0	7696500	NA	NA	7533900	7618900	0	0	0	0	0	0	0	0	0	0
A0A060HIQ7	riboflavin synthase, beta subunit	ribH	NVIE_2245	NVIE_RS10520	139160000	124950000	71747000	129220000	142110000	101130000	103260000	106660000	109140000	142110000	132580000	117290000	120810000	132240000	140260000	118950000	162440000	116780000	123550000	111390000	142490000	130900000	NA	129060000	205970000	193250000	161640000	110280000	153880000	199040000	180190000	181920000	126030000	108270000	109060000	92219000	103600000	87497000	113590000
A0A060HIR1	putative proline dehydrogenase	NVIE_021980	NVIE_021980	NVIE_RS10570	14467000	10131000	NA	9105400	11527000	14430000	9726700	NA	8632800	0	0	0	0	NA	12052000	12282000	10134000	10419000	13285000	9857600	12504000	NA	10252000	8471700	0	0	0	0	0	0	0	0	9350100	14364000	0	NA	0	0	0
A0A060HIR2	NADH-quinone oxidoreductase subunit B	nuoB	NVIE_011660	NVIE_RS05635	NA	34743000	NA	32651000	37647000	31947000	27262000	31997000	29892000	42658000	36115000	32324000	44581000	44617000	42314000	37952000	48702000	38762000	52958000	40577000	38682000	34679000	36892000	NA	40693000	34639000	NA	25401000	35549000	44866000	43827000	45465000	42055000	41062000	43326000	33709000	24966000	38333000	46273000
A0A060HIR4	protein of unknown function	NVIE_022030	NVIE_022030	NVIE_RS10595	0	0	0	0	0	0	0	0	0	0	0	0	0	0	0	0	NA	0	0	0	0	0	NA	0	11642000	7809600	6731300	8216900	NA	6999100	8334100	7792900	7459300	NA	0	8565900	3489500	5436000	9791300
A0A060HIR5	Archaeal flagellin	flaB2	NVIE_009930	NVIE_RS04830	0	0	0	0	0	0	0	0	0	0	0	0	0	0	0	0	NA	0	0	0	10733000	10948000	0	0	0	0	0	0	0	0	0	0	0	NA	11807000	0	0	14251000	11160000
A0A060HIR6	putative digeranylgeranylglycerophospholipid reductase	NVIE_011700	NVIE_011700	NVIE_RS05655	8095900	9519500	8601800	6518500	8448500	6288600	6838700	10142000	6333400	7856200	0	8463600	0	6780800	10154000	8044900	10668000	5980400	10559000	7491900	8294900	7421400	NA	7182900	4363400	0	0	0	5959500	6312400	7867900	7626300	4793100	6212200	8124700	10440000	6112700	11191000	9737900
A0A060HIS3	enolase	eno	NVIE_011810	NVIE_RS05710	35199000	42530000	45165000	27132000	31766000	32024000	37880000	36909000	31129000	41491000	45411000	49266000	38919000	43125000	32349000	34358000	34570000	29326000	35978000	37524000	43590000	28593000	31250000	31050000	45779000	53234000	50338000	48555000	43933000	41401000	33409000	33461000	33697000	40191000	37664000	40012000	NA	37617000	39183000
A0A060HIS7	mevalonate kinase	mvk	NVIE_011870	NVIE_RS05735	44371000	42473000	49391000	38357000	40334000	46301000	48841000	43680000	44717000	38703000	32969000	41371000	47716000	47257000	40052000	42355000	38496000	NA	42728000	44700000	42884000	NA	45449000	NA	33790000	34770000	28500000	44252000	47900000	44581000	56314000	44213000	43822000	56930000	50573000	47977000	48792000	46694000	53582000
A0A060HIS9	proteasome, subunit beta	psmB3	NVIE_022240	NVIE_RS10695	NA	53054000	47097000	44709000	51433000	44214000	52568000	35592000	44746000	0	0	0	0	0	25332000	26483000	NA	NA	26713000	42269000	38789000	NA	36815000	39133000	0	0	0	0	0	0	0	0	0	0	24598000	17749000	18411000	31581000	20500000
A0A060HIT8	putative NADPH-dependent FMN reductase	NVIE_2290	NVIE_2290	NVIE_RS10740	7920900	7837900	9524000	8157200	5681300	6931600	6961500	5413500	6154700	6845200	7791200	6971800	7310200	8080700	NA	6822000	6153400	5891400	6154200	NA	6358400	7061900	6749500	NA	10874000	11603000	11077000	10522000	12469000	7400900	7253200	7197000	6182700	NA	5360800	6461700	NA	7521900	6106900
A0A060HIU2	methionine--tRNA ligase	metG	NVIE_022380	NVIE_RS10760	21637000	28878000	34321000	16230000	13772000	28242000	30454000	21030000	25485000	25466000	27519000	NA	26345000	25895000	21915000	33136000	26121000	23905000	28103000	24032000	NA	NA	21379000	23714000	23835000	29320000	29247000	25177000	NA	29987000	36583000	21613000	37625000	NA	NA	34426000	29366000	36681000	33893000
A0A060HIU3	putative THUMP domain protein	NVIE_010190	NVIE_010190	NVIE_RS04955	7846600	6101900	0	11956000	11166000	6538500	9567400	10972000	9824500	13361000	8855400	10778000	7853600	7814600	11037000	9482000	11141000	11391000	10406000	NA	9950700	NA	10165000	9973900	12715000	8505300	8611000	10286000	11923000	23872000	15863000	21407000	18321000	21146000	16561000	11551000	16515000	17658000	11946000
A0A060HIU4	exported or membrane protein of unknown function with cupredoxin domain	NVIE_012040	NVIE_012040	NVIE_RS05820	NA	9934000	10675000	10943000	11101000	9798300	11143000	9312400	9779800	NA	16865000	20624000	11003000	10463000	NA	11142000	NA	11614000	10851000	11818000	0	0	11054000	9761300	17209000	0	0	12933000	15202000	12560000	0	14302000	9270100	0	11952000	10842000	8965500	12087000	8784700
A0A060HIU7	hypothetical protein	NVIE_022430	NVIE_022430	NVIE_RS10785	15372000	16569000	19397000	16214000	20539000	17348000	22163000	19157000	19825000	0	0	0	0	NA	20865000	NA	NA	20078000	21859000	NA	25328000	24263000	24865000	NA	0	0	0	0	NA	0	10969000	0	0	11135000	18888000	18999000	17379000	21265000	16973000
A0A060HIV7	exported protein of unknown function	NVIE_012200	NVIE_012200	NVIE_RS05905	593710000	728440000	782620000	675380000	815060000	733450000	673690000	784510000	646870000	1123000000	1048000000	1184600000	961960000	1033300000	872300000	768600000	727050000	647500000	804310000	743670000	744130000	640490000	653760000	613290000	928150000	895200000	NA	870180000	899840000	817690000	808570000	783130000	750590000	NA	NA	641550000	616970000	623530000	687020000
A0A060HIV8	7-cyano-7-deazaguanine tRNA-ribosyltransferase	tgtA	NVIE_022530	NVIE_RS10830	NA	25936000	21278000	24016000	25247000	26494000	25118000	23754000	25656000	28933000	23307000	31884000	22681000	26081000	28623000	28076000	27762000	NA	NA	25632000	31909000	21699000	27685000	22923000	25925000	NA	26182000	26183000	26368000	26753000	26214000	25586000	NA	NA	32510000	26124000	24492000	32185000	29301000
A0A060HIW1	protein of unknown function	NVIE_010350	NVIE_010350	NVIE_RS05020	0	0	0	0	0	0	0	0	0	0	0	0	0	0	0	0	0	0	0	0	0	0	NA	0	0	0	NA	0	3985500	0	0	0	0	0	0	0	0	0	0
A0A060HIW3	putative translin family protein	NVIE_012250	NVIE_012250	NVIE_RS05930	19351000	14526000	18947000	15525000	18084000	NA	13595000	13887000	14372000	NA	12669000	12862000	NA	14341000	13013000	12277000	13158000	17061000	18091000	18455000	17664000	NA	16006000	17227000	13524000	12264000	11829000	NA	9456000	14384000	11789000	15941000	11523000	18767000	NA	15309000	NA	14509000	14195000
A0A060HIW5	putative adenylate kinase	NVIE_022570	NVIE_022570	NVIE_RS10855	30218000	29909000	NA	33312000	30181000	34443000	25096000	29086000	26976000	31096000	30125000	25821000	34924000	28293000	30842000	27439000	24102000	26838000	29573000	29852000	28400000	25508000	23873000	27179000	30513000	38010000	40255000	47530000	33171000	25668000	27441000	26495000	28478000	31056000	30075000	25647000	27761000	27415000	25073000
A0A060HIX3	putative 2-hydroxy-3-oxopropionate reductase	garR	NVIE_012350	NVIE_RS05980	40372000	39359000	40039000	34181000	35486000	37735000	29343000	34936000	32472000	NA	37541000	36987000	38395000	NA	33003000	NA	30464000	31670000	33401000	35769000	30549000	30631000	33205000	28943000	38508000	NA	37829000	NA	36419000	29050000	30878000	36131000	35830000	42368000	33187000	33436000	31043000	29708000	NA
A0A060HIY2	rieske 2Fe-2S iron-sulphur domain-containing protein	NVIE_012450	NVIE_012450	NVIE_RS06030	5299500	6592800	0	0	0	0	0	0	5468500	0	0	0	0	NA	7456600	5606000	6549100	0	0	NA	0	0	0	0	7172100	8362200	7453400	8704500	8358800	6571600	6919000	0	5091100	0	6761900	5278900	6079700	0	0
A0A060HIY4	conserved protein of unknown function	NVIE_022780	NVIE_022780	NVIE_RS10940	12969000	13910000	8373600	10544000	12077000	12923000	10783000	13922000	10291000	12490000	13730000	10823000	13804000	11402000	10813000	10594000	10319000	12822000	11632000	13162000	9098600	8788500	7190700	12846000	13223000	11575000	11807000	11827000	NA	12452000	11217000	8354900	10629000	NA	11284000	10701000	NA	8289300	9707700
A0A060HIY6	hypothetical protein	NVIE_012500	NVIE_012500	NVIE_RS06055	39051000	34010000	26748000	37887000	33894000	45460000	47732000	31745000	43750000	34171000	33553000	NA	39621000	33743000	41514000	NA	40193000	41795000	39966000	34313000	40606000	42348000	33094000	38673000	37368000	NA	38513000	38567000	NA	48996000	50648000	42810000	35953000	NA	38603000	44824000	36240000	40869000	35013000
A0A060HIY7	putative phosphoesterase, DHHA1	NVIE_010490	NVIE_010490	NVIE_RS05085	0	0	0	0	0	0	0	0	NA	0	NA	0	0	0	0	0	0	3865300	4099100	0	0	0	0	0	5052500	5028700	NA	5206100	5044300	5650700	7879100	5840600	5162100	7821900	4679600	4421000	5005400	NA	5125400
A0A060HIZ0	putative beta-lactamase domain protein	NVIE_022830	NVIE_022830	NVIE_RS10960	169100000	167090000	65207000	154990000	105560000	60937000	89614000	69371000	172820000	0	18545000	0	14931000	28890000	116090000	159450000	131990000	154700000	154380000	151900000	NA	134950000	146910000	155450000	30010000	16846000	28081000	43403000	36136000	57592000	46997000	47179000	73413000	61569000	126540000	114560000	NA	NA	127390000
A0A060HIZ1	hypothetical protein	NVIE_012550	NVIE_012550	NVIE_RS06080	7528800	NA	NA	7300100	5875200	5915100	6829100	NA	7256200	8144900	NA	8539800	8542400	8120300	7001200	NA	7777700	7629000	7807400	NA	8537000	7323300	10147000	9024400	11352000	NA	8017500	9995700	10570000	9030600	8292900	7647800	8107200	9401000	6937500	NA	6904300	7402100	7055400
A0A060HIZ5	archaeal A1A0-type ATP synthase, subunit E	atpE	NVIE_022890	NVIE_RS10985	752360000	586940000	726000000	617680000	663350000	634250000	613530000	780410000	729720000	659900000	569050000	598760000	689000000	585810000	584580000	563800000	617000000	NA	627960000	626180000	633470000	583030000	567380000	691550000	655030000	546180000	572990000	706590000	693880000	687060000	NA	697340000	724060000	722740000	665400000	646500000	728240000	789900000	708410000
A0A060HJ01	Endoribonuclease L-PSP	NVIE_010580	NVIE_010580	NVIE_RS05135	7651200	10760000	6622000	9453400	0	0	0	0	6624700	0	0	0	NA	0	0	8613200	0	10780000	8357000	NA	0	0	0	0	20822000	17583000	19069000	12143000	11225000	17643000	0	10117000	12347000	19899000	10121000	0	10192000	0	10405000
A0A060HJ15	Swiveling domain associated with predicted aconitase	NVIE_012780	NVIE_012780	NVIE_RS06200	17662000	20767000	26471000	25949000	18467000	25225000	21835000	29675000	25740000	26157000	28434000	28809000	NA	27581000	17632000	19383000	19473000	22550000	23219000	23802000	21680000	20201000	NA	20101000	36888000	26233000	27312000	29983000	32044000	25500000	25116000	32023000	35914000	42057000	23424000	24536000	26076000	23298000	28639000
A0A060HJ32	protein of unknown function	NVIE_012970	NVIE_012970	NVIE_RS06295	0	0	0	0	0	0	0	0	0	0	0	0	0	NA	0	0	NA	0	0	0	0	0	0	0	0	35461000	0	28983000	0	0	0	0	15655000	14168000	0	0	0	0	0
A0A060HJ35	hypothetical protein	NVIE_023310	NVIE_023310	NVIE_RS11180	161850000	138130000	260850000	178100000	199260000	175490000	153370000	211940000	156850000	192130000	171680000	144790000	226050000	142300000	NA	155560000	152240000	159010000	159560000	NA	151190000	150600000	165150000	154770000	185780000	177620000	178760000	190980000	170530000	136470000	157710000	151640000	140460000	174410000	163750000	144650000	157260000	153750000	151560000
A0A060HJ41	hypothetical protein	NVIE_013080	NVIE_013080	NVIE_RS06340	191590000	163840000	168960000	161130000	210260000	138970000	168150000	216740000	170250000	NA	113990000	129230000	116970000	NA	168120000	135850000	180810000	163380000	142720000	178300000	149370000	194630000	192830000	162100000	150390000	105000000	83866000	95188000	151810000	156530000	143200000	192570000	126550000	120920000	181410000	153600000	170500000	143530000	138560000
A0A060HJ55	glutamyl-tRNA(Gln) amidotransferase subunit D	gatD	NVIE_013230	NVIE_RS06400	47463000	46960000	NA	45153000	44089000	44595000	45383000	46218000	43109000	56653000	72933000	73869000	66624000	76424000	64343000	NA	60890000	59620000	55484000	53950000	59635000	51554000	49690000	46667000	65015000	70863000	69906000	67998000	NA	59451000	72481000	53951000	63641000	69540000	56850000	58638000	59926000	57100000	56810000
A0A060HJ58	acylphosphatase	acyP	NVIE_023500	NVIE_RS11255	12894000	10385000	9592800	10332000	11796000	12544000	10752000	12312000	10025000	16146000	10581000	9091800	12502000	13311000	9093100	9687000	10147000	11731000	11690000	12856000	10873000	NA	12667000	9715500	NA	14145000	14565000	NA	14885000	13243000	12788000	10693000	13451000	11064000	12346000	10087000	10116000	11823000	12501000
A0A060HJ64	imidazoleglycerol-phosphate dehydratase	hisB	NVIE_023540	NVIE_RS11280	33971000	34893000	34834000	37433000	36196000	NA	32510000	33827000	35558000	51106000	29969000	45971000	35378000	40129000	34601000	31909000	43011000	32570000	41747000	32171000	38816000	32542000	52741000	42427000	45799000	41097000	35559000	29970000	32273000	36635000	27263000	42328000	31255000	21521000	35002000	31277000	32429000	39979000	36492000
A0A060HJ66	hypothetical protein	NVIE_013310	NVIE_013310	NVIE_RS06435	NA	0	0	0	0	0	0	NA	0	0	8449100	0	5681100	0	5309600	5316100	NA	6181300	4261100	4030700	0	0	0	4702900	0	0	NA	0	0	0	0	0	NA	0	0	0	0	0	0
A0A060HJ67	putative electron transfer flavoprotein, subunit beta	etfB	NVIE_011060	NVIE_RS05350	15586000	17002000	19829000	11634000	14335000	15275000	NA	19424000	13141000	0	0	0	11423000	12422000	15275000	14707000	12560000	13994000	12212000	16592000	0	0	10584000	14339000	10633000	11003000	13161000	0	0	9102100	0	0	13220000	0	NA	10392000	10455000	10584000	NA
A0A060HJ69	3-hydroxy-3-methylglutaryl-coenzyme A reductase	mvaA	NVIE_023590	NVIE_RS11305	22914000	23439000	NA	22944000	21336000	NA	23660000	20517000	21963000	31582000	28170000	32734000	32239000	28526000	22964000	24329000	24085000	NA	NA	21475000	25223000	24481000	21943000	23133000	34669000	36488000	35748000	37158000	NA	27965000	28461000	29763000	32935000	37103000	23851000	23532000	23388000	25729000	27557000
A0A060HJ75	putative inosine-5'-monophosphate dehydrogenase	NVIE_023640	NVIE_023640	NVIE_RS11325	500200000	636980000	485780000	556710000	609370000	541690000	518880000	557820000	501200000	NA	491110000	527700000	524990000	502470000	461790000	489620000	581560000	533880000	560820000	464510000	496020000	481740000	NA	490940000	536420000	542500000	545500000	531490000	NA	527800000	409590000	476990000	437570000	377090000	NA	496180000	NA	501290000	489900000
A0A060HJ77	hypothetical protein involved in DNA replication	NVIE_013410	NVIE_013410	NVIE_RS06485	58002000	50084000	55888000	51593000	68761000	51890000	63037000	64822000	57995000	67485000	66264000	51427000	64837000	54830000	NA	50576000	50220000	59237000	58979000	NA	NA	57642000	58221000	58799000	72927000	64195000	64548000	79094000	77340000	68472000	61376000	56048000	57825000	NA	67037000	51406000	59662000	52378000	50101000
A0A060HJ83	putative iron/lead transporter	NVIE_013460	NVIE_013460	NVIE_RS06510	127900000	127110000	NA	128760000	138440000	131110000	153560000	147030000	125530000	26503000	52343000	46306000	80525000	77615000	102810000	NA	NA	104100000	99335000	145650000	130530000	128110000	90924000	99722000	11091000	22250000	41544000	31487000	30234000	60827000	91717000	79965000	95639000	102740000	110200000	84313000	90104000	104650000	114580000
A0A060HJ87	DNA-directed RNA polymerase subunit A	rpoA	NVIE_013500	NVIE_RS06535	265420000	282470000	244320000	215390000	230600000	244090000	276120000	242950000	272080000	272300000	214140000	325620000	222770000	280990000	273430000	253800000	255810000	248940000	299600000	245100000	NA	257770000	266240000	283460000	239690000	273150000	237160000	248620000	284840000	260850000	297800000	273800000	272530000	NA	326910000	332430000	NA	326560000	NA
A0A060HJ93	NIF superfamily domain-containing protein	NVIE_013550	NVIE_013550	NVIE_RS06565	25641000	25943000	24889000	22455000	21760000	19997000	22389000	27401000	27650000	28698000	22647000	25735000	20133000	21971000	25299000	24594000	28027000	22348000	29899000	19032000	24796000	22105000	NA	24370000	21521000	22162000	23477000	20691000	NA	23365000	NA	23376000	20974000	NA	28743000	25141000	27418000	21491000	28212000
A0A060HJ98	putative arsenical pump-driving ATPase ArsA	arsA	NVIE_023830	NVIE_RS11410	50903000	56612000	62023000	51765000	51718000	63512000	53931000	52884000	55523000	44544000	30319000	52914000	28816000	31899000	55864000	NA	56969000	55000000	56052000	51948000	62366000	57595000	61846000	50604000	51348000	50517000	49412000	NA	49489000	53533000	46034000	44379000	51738000	58105000	53647000	59678000	56916000	58340000	51014000
A0A060HJA2	GTP cyclohydrolase I	NVIE_013640	NVIE_013640	NVIE_RS06615	0	13352000	0	0	15996000	16490000	15468000	26797000	19273000	0	0	NA	0	0	13808000	0	11535000	0	15305000	12506000	0	19099000	17745000	0	0	11460000	0	0	20308000	13873000	0	0	0	20632000	NA	18011000	20293000	16831000	17846000
A0A060HJB5	Adenylate cyclase	NVIE_011390	NVIE_011390	NVIE_RS05510	0	2044200	4253900	2649200	0	0	1948100	0	0	0	0	0	NA	0	0	0	0	0	0	0	1903700	0	0	1918600	0	0	0	0	0	0	0	0	0	0	0	0	NA	0	0
A0A060HJB8	hypothetical protein	NVIE_013790	NVIE_013790	NVIE_RS06690	0	0	13236000	0	12596000	13345000	13899000	15638000	12355000	10065000	0	0	0	6625900	10723000	NA	12814000	13856000	9979500	NA	12762000	14022000	13913000	13022000	NA	9059100	9258900	NA	9922100	11209000	11965000	NA	11664000	11444000	15959000	NA	16004000	17097000	15012000
A0A060HJC0	chaperone protein DnaJ	dnaJ-2	NVIE_024020	NVIE_RS11505	22088000	26431000	NA	28842000	24003000	34471000	29426000	24480000	24435000	20692000	21130000	29828000	25987000	21859000	22582000	26289000	24274000	23402000	22696000	20828000	24177000	25677000	22499000	24287000	16944000	22716000	19544000	19192000	25624000	16318000	15724000	21738000	16437000	26279000	19459000	29267000	24903000	26836000	20700000
A0A060HJD5	putative 1-(5-phosphoribosyl)-5-amino-4-imidazole-carboxylate (AIR) carboxylase	NVIE_013930	NVIE_013930	NVIE_RS06765	0	10136000	6770200	5408000	0	12784000	6485000	0	6231600	0	9066400	0	6371000	0	7267900	0	6720700	6539600	0	6569300	NA	7941700	6938200	5809200	6932600	8696500	10309000	9057300	11197000	6207500	0	0	4997100	0	7845700	9257000	7535900	0	0
A0A060HJE0	putative ATP--cobalamin adenosyltransferase	NVIE_013980	NVIE_013980	NVIE_RS06790	73979000	76352000	78861000	73798000	65923000	76289000	71983000	78021000	69235000	NA	86832000	84603000	78860000	76003000	83403000	78036000	80609000	NA	81520000	65905000	79165000	76304000	79545000	68710000	86086000	101440000	84518000	89587000	93144000	91873000	81267000	71748000	77424000	58919000	83892000	76530000	61928000	73347000	64560000
A0A060HJE2	protein of unknown function with C-terminal blue (Type 1) copper domain	NVIE_024190	NVIE_024190	NVIE_RS11590	111440000	78537000	52871000	99051000	68390000	67627000	82462000	86945000	138150000	86461000	92209000	86196000	81149000	97556000	114770000	104450000	86987000	125760000	102860000	110860000	128000000	73341000	91015000	117180000	NA	90351000	NA	96585000	97839000	157360000	111150000	137640000	158440000	141030000	158340000	117850000	129500000	143150000	151690000
A0A060HJE4	LOR/SDH bifunctional protein	NVIE_014030	NVIE_014030	NVIE_RS06810	26154000	33792000	NA	32035000	28909000	37208000	34534000	29053000	33942000	26868000	37150000	24591000	36354000	33190000	24078000	26457000	21846000	31151000	17869000	29516000	23437000	28970000	24545000	24243000	34209000	41309000	NA	31963000	37433000	NA	31572000	32785000	NA	33020000	28525000	36368000	37568000	28840000	34011000
A0A060HJE7	archaeal thermosome	ths5	NVIE_024240	NVIE_RS11615	3755400000	4745400000	4496700000	3158300000	3905600000	4087500000	3475500000	4210500000	3643400000	3370800000	2937700000	3084700000	3162600000	3450500000	3236600000	3272100000	3338100000	3106700000	NA	3736200000	3645200000	3158900000	3636700000	3358100000	1982400000	NA	1976900000	NA	2025300000	2037500000	NA	2185600000	2141100000	NA	3045500000	NA	2741700000	2864500000	2918400000
A0A060HJF1	aspartate--tRNA ligase	aspS2	NVIE_014140	NVIE_RS06855	68777000	66729000	NA	68053000	60828000	64368000	69638000	60749000	65926000	71154000	55810000	NA	64887000	65316000	63764000	64899000	59269000	65084000	59811000	63191000	69490000	60331000	71925000	61784000	69308000	67401000	70916000	NA	67312000	71212000	NA	70251000	67543000	68034000	70406000	68396000	67064000	66154000	NA
A0A060HJF8	aspartate-semialdehyde dehydrogenase	asd	NVIE_024340	NVIE_RS11665	622460000	610810000	NA	596000000	596000000	617050000	586970000	572580000	567320000	614270000	682120000	636700000	700400000	690470000	598110000	623100000	538040000	547490000	579660000	653120000	599510000	549350000	551840000	524180000	619460000	697770000	786580000	762150000	674750000	601630000	623530000	670720000	708050000	721710000	587310000	597640000	613440000	NA	617130000
A0A060HJF9	5-formaminoimidazole-4-carboxamide-1-(beta)-D- ribofuranosyl 5'-monophosphate ligase	purP1	NVIE_014230	NVIE_RS06910	19550000	16257000	22360000	18101000	15964000	22803000	16130000	18151000	18497000	NA	22376000	21913000	22925000	24047000	NA	19725000	NA	19999000	20773000	20497000	NA	19829000	15298000	17983000	21651000	24098000	27364000	21147000	23248000	20494000	20354000	21784000	24022000	NA	18599000	21729000	20255000	18336000	18300000
A0A060HJG5	transcriptional regulator, ArsR family	NVIE_014280	NVIE_014280	NVIE_RS06935	0	0	0	0	0	0	0	0	NA	0	0	0	0	0	31318000	0	13409000	35894000	19033000	0	33695000	0	18069000	32927000	0	0	0	0	0	0	0	13521000	16956000	0	41433000	43291000	45924000	46114000	42765000
A0A060HJH3	putative Copper binding protein, plastocyanin/azurin family	NVIE_014370	NVIE_014370	NVIE_RS06985	0	7740000	0	0	13703000	0	0	0	10168000	0	18477000	0	0	15445000	0	0	0	0	NA	0	0	0	0	0	0	30077000	24137000	48377000	17805000	16103000	10910000	14633000	0	0	NA	0	0	0	0
A0A060HJH7	triosephosphate isomerase	tpiA	NVIE_014420	NVIE_RS07010	20825000	22556000	20468000	17880000	18984000	22354000	16993000	18126000	17291000	NA	21390000	22060000	NA	21777000	19459000	18906000	NA	18898000	18126000	14526000	15971000	15624000	15238000	14528000	20884000	24079000	29809000	30182000	21149000	19061000	17311000	17669000	24842000	31079000	18659000	19040000	NA	NA	19180000
A0A060HJH8	conserved protein of unknown function	NVIE_024550	NVIE_024550	NVIE_RS11770	64691000	93084000	NA	77814000	103470000	62017000	68321000	60528000	52592000	34775000	36584000	41810000	47922000	NA	66563000	57252000	61441000	72284000	70364000	69613000	46203000	44591000	61906000	48225000	105170000	105450000	93902000	90379000	NA	55911000	54715000	70428000	44834000	90556000	69330000	50730000	40902000	51014000	74306000
A0A060HJI5	protein of unknown function	NVIE_024610	NVIE_024610	NVIE_RS11790	26885000	21323000	NA	24212000	29099000	27986000	23282000	32614000	25409000	33806000	31512000	34216000	29716000	29494000	26148000	24207000	NA	26275000	24725000	32070000	28979000	21814000	30559000	17944000	29582000	31324000	46452000	38084000	34773000	21344000	24090000	22231000	22736000	NA	28128000	21845000	28374000	17833000	16028000
A0A060HJI6	putative protease TldD	NVIE_011720	NVIE_011720	NVIE_RS05665	0	0	0	0	0	0	0	0	0	0	0	0	0	0	0	0	0	0	0	0	0	0	0	0	0	8442100	0	0	11564000	0	0	0	0	0	0	0	NA	0	0
A0A060HJI9	DNA-directed RNA polymerase, subunit P	rpoP	NVIE_014520	NVIE_RS07060	105880000	133680000	120160000	132070000	108060000	132090000	138920000	107120000	154880000	161310000	81198000	173370000	81395000	109020000	159360000	174060000	197000000	144800000	157740000	117900000	149410000	161680000	140260000	105550000	68927000	89745000	55692000	76685000	80894000	138480000	114820000	101250000	136320000	168040000	148690000	NA	144800000	150630000	NA
A0A060HJJ0	alkyl hydroperoxide reductase	NVIE_011770	NVIE_011770	NVIE_RS05690	46912000	46460000	NA	51955000	49924000	50676000	46767000	45740000	NA	64486000	39274000	57523000	39118000	29289000	50246000	44495000	52170000	NA	55927000	55029000	59799000	58562000	NA	58504000	90969000	80464000	NA	89468000	NA	86361000	80730000	93898000	71996000	87864000	NA	NA	74857000	75910000	76225000
A0A060HJJ1	acetyl-CoA synthetase (ADP-forming)	NVIE_024650	NVIE_024650	NVIE_RS11815	159510000	201400000	205320000	135880000	141280000	182780000	176140000	150460000	168000000	227710000	242320000	277250000	234420000	315220000	170020000	189610000	190220000	157700000	NA	151380000	NA	136790000	156170000	161360000	251640000	306520000	281030000	215450000	254000000	259560000	295950000	251930000	275690000	317580000	198860000	223240000	NA	212750000	215570000
A0A060HJJ5	Nitrogen regulatory protein P-II	NVIE_014570	NVIE_014570	NVIE_RS07080	1531500000	1404100000	1725500000	1482200000	1769200000	1283600000	1144400000	1387500000	1245300000	1672300000	1743000000000	1249500000	1861000000000	1494400000	1440200000	1355700000	1168500000	1231800000	1284200000	1437900000	1033300000	1283400000	1223800000	1151000000000	1603400000	1606600000	1791000000000	1985700000	1617300000	1434000000000	1120600000	1390100000	1212300000	1200100000	1090100000	954140000	119000000000	926250000	920930000
A0A060HJJ6	RPA-like protein	NVIE_024700	NVIE_024700	NVIE_RS11840	134020000	103290000	NA	120480000	120960000	115250000	133160000	128320000	140810000	111090000	59000000	139220000	71369000	76927000	173280000	133850000	144400000	133970000	173910000	137970000	159310000	146970000	136130000	148120000	135250000	119070000	NA	136380000	NA	136740000	153680000	164290000	140300000	152530000	196040000	159950000	142410000	180510000	177270000
A0A060HJK8	exported protein of unknown function	NVIE_012010	NVIE_012010	NVIE_RS05805	53694000	68298000	62582000	NA	59474000	73614000	53817000	55218000	NA	130020000	146550000	85434000	116010000	109320000	55089000	NA	53016000	55082000	NA	NA	55388000	35901000	47900000	52821000	177140000	171080000	173400000	177610000	NA	130400000	145420000	113820000	140750000	145140000	81255000	73086000	59815000	69649000	65309000
A0A060HJL6	putative HTH-type transcriptional regulator	NVIE_012170	NVIE_012170	NVIE_RS05885	0	0	0	0	0	0	NA	0	NA	0	0	0	0	0	0	0	0	0	NA	0	0	0	0	0	2956900	0	3537300	0	2466200	3631600	0	2482300	5481200	7267100	0	0	0	0	NA
A0A060HJN0	protein of unknown function	NVIE_014870	NVIE_014870	NVIE_RS07220	0	0	0	0	0	0	0	0	0	0	0	0	0	0	0	0	0	0	0	0	0	0	0	0	0	0	7744100	9576600	9529600	0	0	0	0	0	0	0	0	0	0
A0A060HJP3	SUF system FeS cluster assembly protein	nifU	NVIE_012470	NVIE_RS06040	189420000	163460000	215600000	165730000	171000000	226490000	153690000	141170000	166270000	118220000	108690000	158290000	131490000	109240000	183120000	151430000	139260000	166850000	193250000	192210000	159100000	163220000	142000000	136900000	126220000	126190000	134570000	142480000	149640000	139420000	131550000	142350000	132280000	NA	150800000	150470000	NA	145750000	146690000
A0A060HJP6	phosphatase of the haloacid dehalogenase (HAD)-like hydrolase family	NVIE_012520	NVIE_012520	NVIE_RS06065	7104100	10480000	12679000	NA	9317600	11879000	11392000	NA	7547400	0	13138000	0	13932000	12783000	7869100	10038000	7304600	8696600	10360000	8203200	9867800	11084000	NA	8348500	10481000	12225000	13208000	9650000	10513000	9204000	0	0	8343800	10968000	7391900	10903000	9359800	0	0
A0A060HJP8	archaeal thermosome subunit	ths1	NVIE_014990	NVIE_RS07275	0	NA	0	0	0	0	0	0	0	0	0	0	0	NA	0	0	NA	0	0	0	0	0	0	0	0	0	0	21019000	22411000	NA	0	0	0	0	0	0	0	0	0
A0A060HJQ1	sulfate adenylyltransferase	sat	NVIE_012570	NVIE_RS06090	78245000	95586000	NA	92922000	93599000	110360000	109000000	92603000	89782000	98424000	77540000	NA	97744000	89580000	88284000	100200000	86878000	93734000	109440000	83346000	103650000	87214000	104900000	91283000	104170000	84734000	87594000	87746000	105940000	88102000	90090000	100490000	86506000	NA	98589000	NA	NA	100520000	97485000
A0A060HJQ2	citrate synthase	gltA	NVIE_015040	NVIE_RS07300	28354000	26820000	16275000	27907000	19066000	19219000	23313000	22945000	28618000	28512000	15113000	24174000	17589000	21547000	30098000	27699000	35632000	26474000	31126000	26078000	32447000	31880000	37895000	39208000	23403000	17404000	12038000	18459000	NA	19366000	20932000	NA	23052000	NA	28508000	33507000	33480000	27794000	30040000
A0A060HJQ9	putative glyoxalase/bleomycin resistance protein/dioxygenase	NVIE_025150	NVIE_025150	NVIE_RS12015	1396800000	1208800000	1071400000	1483200000	1453200000	938110000	882990000	878320000	1145700000	1240000000	1223100000	1258700000	1074300000	882290000	1605000000	1410200000	1430100000	1233400000	1213700000	1160100000	1152600000	1252200000	NA	NA	2411300000	1801300000	1330300000	1061700000	1625000000	1630900000	1231500000	1525800000	1087900000	1411900000	1172200000	1094400000	927170000	784530000	1109100000
A0A060HJR3	CBS and Zinc Finger C2H2 domain-containing membrane protein	NVIE_015130	NVIE_015130	NVIE_RS07350	NA	28391000	22697000	24870000	25772000	26447000	24556000	20694000	30793000	0	0	0	0	0	21320000	21211000	24739000	25048000	25025000	26383000	25697000	19797000	22394000	29827000	0	0	0	0	0	20208000	24166000	NA	21319000	26368000	26799000	22679000	25639000	17691000	27216000
A0A060HJR8	protein of unknown function	NVIE_1297	NVIE_1297	NVIE_RS06185	NA	14917000	12333000	16700000	19877000	15429000	17575000	14968000	17094000	20266000	21863000	18710000	22872000	NA	NA	19226000	18821000	NA	20129000	22989000	17588000	22862000	20724000	23243000	23246000	25310000	23577000	28213000	34430000	29313000	28785000	27052000	19826000	13992000	15744000	16308000	23454000	20991000	15186000
A0A060HJR9	uncharacterised UPF0027 family protein	NVIE_015180	NVIE_015180	NVIE_RS07385	75510000	85227000	79521000	63608000	66149000	75430000	67688000	76311000	73665000	73706000	NA	80009000	66988000	72747000	67447000	65706000	NA	68020000	69425000	68793000	77877000	62042000	74859000	69381000	NA	63818000	NA	61624000	66304000	68241000	76179000	79877000	73455000	NA	82279000	88025000	75711000	91270000	93970000
A0A060HJS1	deoxyhypusine synthase	dys2	NVIE_025240	NVIE_RS12065	35344000	31904000	44782000	34232000	30842000	38845000	28700000	26506000	36518000	34829000	44302000	42256000	43336000	38334000	33679000	38994000	30558000	37736000	32862000	31603000	37139000	34140000	32325000	35382000	NA	43412000	NA	43802000	45505000	NA	43707000	45845000	48517000	NA	NA	35486000	NA	35457000	33567000
A0A060HJS8	conserved protein of unknown function	NVIE_025290	NVIE_025290	NVIE_RS12090	0	0	0	0	0	0	0	0	0	0	0	0	0	0	0	0	0	0	0	6177500	0	4540500	0	0	0	0	0	0	0	0	0	0	0	NA	0	NA	0	0	0
A0A060HJT4	protein of unknown function	NVIE_025340	NVIE_025340	NVIE_RS12115	0	NA	0	0	0	0	0	0	0	0	0	0	0	0	0	0	NA	0	0	0	0	2790100	3019300	0	4724800	NA	3296800	4774900	6109600	4171600	4365200	4304500	NA	NA	0	3368800	0	3415300	3488800
A0A060HJT8	protein of unknown function	NVIE_013000	NVIE_013000	NVIE_RS06305	41315000	NA	23661000	NA	23620000	21351000	18381000	0	47564000	36008000	181410000	9849700	138950000	148120000	90791000	NA	87314000	72761000	103250000	50894000	43280000	19666000	90703000	77439000	437720000	542270000	347460000	524310000	363250000	320950000	196900000	130790000	249100000	277860000	40034000	117800000	19095000	34337000	68421000
A0A060HJU2	hypothetical protein	NVIE_013050	NVIE_013050	NVIE_RS06325	NA	0	0	0	NA	0	0	0	0	0	0	0	0	0	0	5002400	0	5737200	6214500	0	0	0	0	NA	0	0	0	NA	0	0	0	0	0	0	8050200	0	0	5839700	11274000
A0A060HJV3	nicotinamide-nucleotide adenylyltransferase	NVIE_013200	NVIE_013200	NVIE_RS06385	30529000	31965000	35925000	32173000	32666000	31747000	24864000	27916000	25423000	35969000	38806000	32524000	38611000	31834000	32217000	31979000	33242000	31466000	NA	27197000	25827000	28190000	NA	28014000	NA	37872000	37393000	35204000	35665000	NA	31428000	30662000	NA	31260000	28738000	30611000	28114000	23375000	24674000
A0A060HJW0	inorganic pyrophosphatase	ppa	NVIE_025540	NVIE_RS12215	1174200000	917030000	1211300000	1094200000	1052600000	1020700000	1036600000	1019900000	1131400000	1049700000	959040000	NA	1004400000	1024000000	1173000000	1107200000	1122400000	1049000000	NA	1076100000	1217600000	1039200000	963800000	978410000	945230000	1051500000	1109600000	1214800000	1027800000	1243900000	1175300000	1184800000	1148300000	NA	1107000000	1086600000	1053600000	NA	1122300000
A0A060HJW3	5-formaminoimidazole-4-carboxamide-1-(beta)-D- ribofuranosyl 5'-monophosphate ligase	purP2	NVIE_015540	NVIE_RS07575	20142000	15415000	NA	15711000	15873000	16890000	16838000	NA	12509000	0	0	0	24931000	15432000	22623000	13540000	NA	21307000	16361000	18733000	16610000	12077000	0	0	NA	15927000	21583000	23020000	18496000	18177000	21046000	17924000	NA	17390000	16881000	17861000	NA	15798000	17763000
A0A060HJX4	hypothetical protein	NVIE_013430	NVIE_013430	NVIE_RS06495	78001000	98021000	75114000	69929000	66171000	117120000	85919000	54097000	94696000	102960000	NA	90097000	108160000	122250000	79985000	97366000	90601000	105640000	103300000	69715000	102400000	77265000	74618000	99554000	39135000	74676000	62696000	NA	82015000	73895000	91728000	66262000	90091000	117970000	NA	105020000	90674000	104390000	95759000
A0A060HJX7	30S ribosomal protein S12p	rps12p	NVIE_1371	NVIE_RS06520	324200000	349490000	411550000	348740000	445420000	329030000	419390000	511450000	374450000	420190000	336000000	414860000	285140000	257610000	310960000	279770000	363600000	394220000	364350000	351820000	336830000	386900000	431830000	300440000	NA	284740000	279580000	296930000	NA	380670000	276190000	437640000	296960000	413350000	NA	364120000	357120000	368570000	386350000
A0A060HJY2	DNA-directed RNA polymerase subunit H	rpoH	NVIE_013520	NVIE_RS06545	119000000	122410000	NA	134260000	NA	143280000	125260000	115190000	128400000	144170000	120750000	146080000	114810000	122080000	NA	NA	134560000	138060000	136200000	113830000	114880000	153920000	154640000	132570000	115200000	NA	110020000	109760000	NA	141710000	113640000	130930000	113260000	99645000	117020000	133790000	135280000	130360000	108010000
A0A060HJY6	putative nucleoside-triphosphatase	NVIE_013570	NVIE_013570	NVIE_RS06575	21200000	NA	NA	20584000	20090000	19518000	17766000	NA	19366000	11163000	20662000	0	21589000	15631000	16750000	18340000	NA	20144000	16695000	NA	17234000	16787000	12985000	14557000	16016000	16990000	19844000	23139000	14564000	16569000	16020000	17043000	NA	16255000	20694000	14021000	21811000	14953000	18330000
A0A060HJZ5	hypothetical protein	NVIE_013660	NVIE_013660	NVIE_RS06625	212690000	199090000	225460000	185100000	203870000	183670000	189170000	207470000	186600000	175960000	NA	174620000	NA	173500000	175710000	201720000	159730000	205660000	181200000	NA	183530000	181940000	194470000	172860000	182350000	174460000	178640000	169130000	162620000	155120000	149420000	165330000	164100000	178880000	189210000	184500000	177190000	162890000	190220000
A0A060HJZ9	acetyl-CoA/propionyl-CoA carboxylase, biotin carboxylation subunit	accC	NVIE_013710	NVIE_RS06650	21179000	26900000	22763000	16832000	18663000	25031000	28434000	21658000	22668000	49925000	61952000	70170000	61261000	71727000	50878000	38978000	36614000	41550000	45940000	33704000	NA	32735000	26109000	30089000	64839000	67724000	73802000	68179000	NA	68513000	73670000	67904000	71120000	NA	47952000	48703000	NA	48382000	NA
A0A060HK03	cysteine desulfurase	iscS	NVIE_013760	NVIE_RS06675	18668000	22716000	24805000	15922000	18509000	22783000	20175000	16299000	16965000	12208000	12442000	15160000	13788000	16605000	17643000	17932000	16799000	19686000	19988000	13448000	NA	19756000	13263000	19552000	16278000	NA	10783000	9888400	18725000	16128000	17256000	14375000	18085000	18569000	18587000	24585000	24852000	19066000	19379000
A0A060HK06	putative 4a-hydroxytetrahydrobiopterin dehydratase	NVIE_025930	NVIE_025930	#N/A	12668000	8137900	12458000	12273000	9771900	10131000	11774000	7920100	10574000	12848000	12441000	NA	12581000	13338000	17643000	13369000	10482000	9107800	11674000	11214000	14784000	14447000	10611000	10064000	13054000	11601000	9174900	13652000	NA	15438000	18374000	17672000	13518000	NA	10978000	9474000	9411700	12877000	10921000
A0A060HK07	hypothetical protein	NVIE_013810	NVIE_013810	NVIE_RS06700	66532000	69990000	76490000	60990000	80918000	62065000	62291000	75372000	56101000	86340000	79712000	71685000	72998000	76221000	63350000	49562000	56072000	63525000	74620000	NA	NA	54988000	59301000	54886000	77260000	83655000	78525000	88434000	NA	62647000	49967000	72141000	50589000	60233000	NA	55965000	55550000	54091000	54537000
A0A060HK11	putative cytidylate kinase	NVIE_013860	NVIE_013860	NVIE_RS06725	106430000	102060000	NA	118560000	121660000	106940000	110680000	115500000	109330000	105280000	129160000	106340000	117150000	95521000	78924000	99182000	89756000	111930000	88914000	111530000	99548000	106020000	110460000	87558000	101090000	84069000	106660000	94674000	80090000	96920000	98221000	NA	103660000	93190000	100870000	NA	104070000	100660000	102040000
A0A060HK13	50S ribosomal protein L30p	rpl30p	NVIE_013900	NVIE_RS06750	1764900000	1595400000	1676500000	1779000000	1892500000	1562300000	1886000000	NA	1700700000	1699200000	1505200000	1570800000	1255700000	1293700000	1605400000	1551300000	1707400000	1759600000	1609100000	1886300000	1690400000	1873200000	1916300000	1646900000	NA	1230900000	1163000000	1190900000	1212400000	1703300000	NA	1712800000	1607800000	1632800000	NA	NA	1742400000	1760800000	1709700000
A0A060HK15	GCN5-related N-acetyltransferase	NVIE_016010	NVIE_016010	NVIE_RS07775	0	0	0	0	0	NA	0	0	0	0	0	0	0	NA	4523100	0	0	0	3881400	0	0	0	0	NA	NA	5179800	6048500	5265300	NA	5744400	7521000	0	4147900	0	3700700	3846700	NA	4981400	4537900
A0A060HK17	hypothetical protein	NVIE_013950	NVIE_013950	NVIE_RS06775	624580000	596760000	NA	618920000	641860000	655430000	625600000	656490000	646700000	659210000	729200000	547630000	688830000	575830000	574100000	646280000	577230000	665560000	597740000	NA	NA	610890000	589570000	593080000	NA	NA	666510000	643680000	655540000	631330000	562880000	525280000	541990000	632490000	565210000	560690000	488840000	460930000	510470000
A0A060HK18	NAD-dependent alcohol dehydrogenase	adh5	NVIE_026080	NVIE_RS12470	20749000	25280000	23673000	11389000	19718000	13184000	16703000	21446000	17643000	14612000	25131000	NA	21527000	23737000	20416000	21005000	NA	17630000	19694000	22010000	17960000	11558000	14057000	12817000	15618000	28237000	27166000	24766000	19120000	14691000	11751000	16295000	21179000	NA	19788000	21634000	20451000	NA	19343000
A0A060HK28	aspartyl/glutamyl-tRNA amidotransferase subunit B	gatB	NVIE_014110	NVIE_RS06840	NA	0	0	0	0	0	0	0	0	0	0	0	0	0	8493300	5703400	0	0	0	0	8077300	0	5602900	0	0	0	0	4637300	6054400	0	NA	0	0	0	7116200	5405200	6243000	6881200	7177700
A0A060HK31	peptide/opine/nickel ABC uptake transporter, substrate-binding protein	NVIE_016160	NVIE_016160	NVIE_RS07850	103260000	78152000	61568000	78460000	71268000	60495000	77813000	51324000	90738000	136990000	125630000	132810000	137830000	NA	98946000	97820000	97330000	NA	100470000	88488000	88453000	NA	NA	88571000	166610000	154400000	NA	157490000	NA	143960000	132450000	127160000	110000000	122650000	91661000	83922000	81843000	86637000	95639000
A0A060HK34	Deoxyribonuclease/rho motif related TRAM protein	NVIE_026250	NVIE_026250	NVIE_RS12540	246770000	253060000	453780000	312700000	413440000	217420000	309760000	499810000	281430000	338600000	327130000	293520000	376090000	255350000	227770000	240960000	266820000	NA	262640000	394970000	263960000	223790000	287710000	321170000	435830000	360280000	260210000	474020000	278820000	276110000	254160000	NA	253770000	274580000	501900000	283930000	289670000	336530000	406710000
A0A060HK38	putative Transcriptional regulator	NVIE_014200	NVIE_014200	NVIE_RS06895	6851900	7922900	6557500	7480500	0	0	0	0	0	NA	7803200	8204400	7759300	8560500	8020500	9119100	6903500	7397100	6545600	0	7510500	0	6820100	7319300	8251300	10546000	8233000	9450100	12711000	7679300	NA	7226400	7797400	NA	7874100	7995300	6298100	6823700	7941400
A0A060HK41	exported protein of unknown function	NVIE_014250	NVIE_014250	NVIE_RS06920	3811000000	3341500000	1820100000	5301500000	3595700000	1915800000	2496800000	2218000000	4583800000	1949700000	NA	NA	1928500000	1900700000	3574600000	4102100000	4652600000	4897800000	4481200000	3546700000	4098200000	2287300000	5007100000	5376400000	2077800000	2306100000	2122800000	1973600000	NA	NA	NA	4837800000	5058300000	4222300000	NA	4719400000	4852300000	NA	4663000000
A0A060HK42	NAD-dependent alcohol dehydrogenase	adh2	NVIE_016260	NVIE_RS07900	529410000	659530000	NA	442590000	524890000	580000000	529140000	602690000	530060000	486260000	511790000	579730000	447310000	563250000	496530000	501750000	494510000	NA	NA	546630000	563130000	455980000	489060000	463980000	529410000	NA	569100000	576300000	556530000	477650000	486310000	437570000	513590000	NA	587280000	614450000	485640000	546130000	616670000
A0A060HK45	Copper resistance protein CopC/CopD	NVIE_014300	NVIE_014300	NVIE_RS06945	22897000	19616000	0	24629000	13416000	11797000	16251000	10156000	30240000	0	0	0	0	0	29518000	NA	NA	29899000	28931000	NA	25921000	NA	25106000	25496000	0	0	0	0	0	27364000	8467200	12542000	21642000	21653000	35312000	37132000	23261000	19142000	32172000
A0A060HK50	exported protein of unknown function	NVIE_014340	NVIE_014340	NVIE_RS06970	419710000	333820000	NA	NA	397060000	378020000	370320000	NA	401520000	295980000	364370000	307010000	415690000	368350000	478280000	NA	409680000	378560000	430520000	475080000	458110000	392620000	383990000	391360000	348270000	492510000	421060000	413900000	371580000	353090000	296680000	517960000	518940000	647300000	368790000	390040000	429440000	414960000	384880000
A0A060HK55	30S ribosomal protein S10p	rps10p	NVIE_014390	NVIE_RS06995	230030000	271460000	379520000	290650000	362240000	300120000	350460000	461750000	315920000	286210000	250850000	237980000	275130000	195060000	246850000	252370000	242230000	NA	257450000	NA	263170000	266250000	NA	270650000	212300000	253940000	224140000	NA	214860000	338560000	257700000	266800000	351680000	405100000	400760000	348380000	361910000	326830000	335390000
A0A060HK63	protein of unknown function DUF2024	NVIE_026300	NVIE_026300	NVIE_RS12565	66076000	71237000	NA	77599000	75032000	70174000	85915000	71629000	80323000	35413000	33756000	NA	42873000	43571000	81643000	77187000	NA	79835000	79914000	87524000	61612000	74864000	61832000	62380000	37788000	23552000	24799000	28337000	47110000	NA	48838000	NA	50048000	52977000	65379000	65362000	NA	NA	65999000
A0A060HK65	putative NAD-dependent alcohol dehydrogenase	NVIE_016410	NVIE_016410	NVIE_RS07975	0	0	0	0	0	0	0	0	0	0	0	0	NA	0	0	0	4442600	0	3892300	0	0	0	0	0	9386900	8199300	0	7363900	0	7229200	0	0	7784800	0	0	0	0	0	0
A0A060HK66	protein of unknown function	NVIE_014490	NVIE_014490	NVIE_RS07045	146410000	166600000	162040000	153240000	135970000	136650000	117320000	NA	135310000	107920000	151530000	164910000	154560000	127160000	109440000	130010000	103950000	136690000	106900000	124360000	135960000	119340000	99344000	98237000	392780000	382930000	472010000	419940000	350430000	248100000	NA	252050000	249070000	NA	205290000	218900000	192750000	NA	201900000
A0A060HK71	conserved protein of unknown function	NVIE_014540	NVIE_014540	NVIE_RS07070	8399900	0	0	0	0	12129000	0	0	8130100	0	0	NA	0	0	NA	0	0	0	0	0	0	11670000	0	8320800	0	0	0	0	NA	7739100	0	7060900	9489800	0	0	10302000	10145000	7808300	0
A0A060HK75	3-oxoacyl-(acyl-carrier-protein) reductase	fabG	NVIE_014590	NVIE_RS07090	110930000	NA	105070000	111930000	113730000	105280000	96209000	NA	112140000	97784000	107410000	NA	100390000	107700000	93778000	97264000	106760000	103320000	103910000	94100000	103950000	84570000	114110000	125980000	114300000	135320000	133010000	114500000	109430000	NA	70099000	74354000	78865000	62176000	90246000	105420000	92768000	94320000	100400000
A0A060HK76	putative membrane associated signal transduction histidine kinase, with PAS fold, HAMP linker, phosphoacceptor, ATP binding domain	NVIE_026350	NVIE_026350	NVIE_RS12590	4641900	6087900	5606700	5274600	5578800	5000300	5260100	6453700	4397000	5593400	8114600	5835600	7663100	8582300	4962800	6490500	4918900	6099500	4569500	4497400	4604700	5467100	3534100	6623700	6358800	8522000	8449400	6275300	6665200	7127300	7377800	5295300	5802200	NA	5635800	5085900	6435000	6023600	5544800
A0A060HK87	urease accessory protein UreG	ureG	NVIE_014690	NVIE_RS07135	74978000	57660000	39989000	60988000	39644000	28266000	29481000	0	53240000	13438000	0	18752000	18192000	0	41006000	48425000	40037000	42547000	46988000	38736000	35122000	53204000	51140000	51578000	11654000	0	0	0	13558000	NA	23151000	23738000	25231000	NA	34005000	43201000	37726000	38675000	43226000
A0A060HK91	hypothetical protein	NVIE_026500	NVIE_026500	NVIE_RS12665	73058000	41504000	13093000	79234000	18795000	10631000	9525600	0	24856000	20335000	31225000	11985000	32766000	27769000	39532000	58231000	38472000	34290000	48015000	21657000	18330000	18277000	NA	23040000	24562000	24372000	15358000	22900000	12897000	71944000	45241000	55557000	63902000	76995000	21204000	23171000	11513000	10331000	18569000
A0A060HK93	urease subunit alpha	ureC1	NVIE_014740	NVIE_RS07160	14550000	20386000	0	12625000	0	0	0	0	6507600	0	0	0	0	0	0	0	0	0	0	0	0	0	NA	0	0	0	0	0	0	0	0	0	0	NA	0	NA	0	0	0
A0A060HKA6	putative universal stress family protein	NVIE_014840	NVIE_014840	NVIE_RS07210	23971000	21829000	13438000	16603000	16133000	11174000	12207000	18057000	20597000	14608000	0	0	9865800	0	17045000	16891000	17281000	NA	16880000	NA	16541000	17244000	17554000	15897000	17843000	14131000	NA	16508000	13858000	21016000	18606000	16372000	17629000	22579000	NA	14713000	18010000	15319000	18942000
A0A060HKA9	lysine biosynthesis enzyme	lysX2	NVIE_016500	#N/A	172290000	189040000	158800000	125070000	150910000	155720000	188020000	144360000	150580000	134100000	112610000	128400000	108670000	108220000	155140000	145280000	153510000	135080000	162580000	175360000	179440000	138840000	142830000	149050000	84591000	94072000	98910000	76350000	84617000	NA	115970000	NA	121240000	115440000	164180000	NA	NA	156950000	162470000
A0A060HKD5	putative UDP-3-O-acylglucosamine N-acyltransferase	NVIE_016700	NVIE_016700	NVIE_RS08125	8193100	5688700	11225000	6319500	0	0	6344900	0	7327200	0	6462100	0	0	6275900	7852500	10401000	8682700	6308600	9427700	6479000	7948700	NA	7317400	7741500	0	0	0	0	NA	6670600	8619600	9073100	9681500	6503700	0	0	0	NA	0
A0A060HKD7	hypothetical protein	NVIE_027020	NVIE_027020	NVIE_RS12920	NA	0	0	0	0	NA	0	0	0	0	0	0	0	NA	6417400	4560300	0	0	0	4363400	0	0	0	4473900	6673200	6524900	5089300	NA	6312500	0	0	0	NA	0	0	NA	0	0	0
A0A060HKE5	luciferase-like monooxygenase family protein	NVIE_015060	NVIE_015060	NVIE_RS07310	400590000	358670000	NA	413730000	370300000	337720000	401320000	357790000	423830000	622360000	469780000	605450000	507490000	583990000	401630000	375480000	458760000	374480000	412200000	NA	498520000	446750000	479220000	471120000	625310000	568150000	534140000	510140000	626760000	586790000	613660000	676190000	477430000	516680000	362330000	357090000	355840000	NA	385760000
A0A060HKE9	DUF87 domain-containing protein	NVIE_016830	NVIE_016830	NVIE_RS08190	54857000	65769000	69474000	79720000	68254000	70038000	90150000	74902000	NA	73667000	39424000	94518000	53385000	43786000	97690000	NA	89925000	89102000	100960000	91461000	123510000	111470000	97629000	92221000	55329000	49012000	NA	55483000	NA	84542000	87101000	92770000	89517000	NA	102980000	92840000	88253000	106830000	92163000
A0A060HKF3	protein of unknown function	NVIE_016880	NVIE_016880	NVIE_RS08215	NA	0	0	0	0	NA	0	0	0	0	NA	0	0	0	0	0	0	0	0	NA	0	0	0	0	0	0	2759500	0	3693700	0	0	0	0	0	0	0	0	0	0
A0A060HKF5	hypothetical protein	NVIE_027190	NVIE_027190	NVIE_RS13010	200070000	162120000	180370000	199570000	207870000	158710000	211380000	186720000	186880000	197180000	164680000	191340000	181680000	148400000	188580000	169140000	197540000	200130000	179300000	184500000	189900000	221370000	210880000	199610000	167720000	132330000	159410000	151980000	175700000	207250000	203140000	237050000	182540000	255030000	172420000	175180000	NA	169430000	NA
A0A060HKF9	putative transcriptional regulator	NVIE_027230	NVIE_027230	NVIE_RS13035	7614400	8722100	NA	6640500	NA	NA	7548500	7507000	7322500	0	0	0	NA	0	7675000	0	8448900	0	8546800	8656100	NA	10036000	9952500	9325700	0	0	0	0	0	0	0	0	0	0	0	5822300	7047400	0	0
A0A060HKG5	conserved protein of unknown function	NVIE_017000	NVIE_017000	NVIE_RS08265	21235000	23054000	0	26674000	0	12197000	15667000	0	15581000	0	0	0	NA	0	NA	18582000	17090000	NA	16874000	0	0	0	20893000	12554000	16416000	0	21018000	25802000	0	21569000	0	11244000	19209000	0	13552000	NA	16610000	9834900	11450000
A0A060HKH4	orotidine 5'-phosphate decarboxylase	pyrF	NVIE_017100	NVIE_RS08310	9106600	8975300	0	0	9210000	11545000	10314000	0	9881000	10148000	8372500	0	0	12880000	11312000	12495000	11753000	8000700	7844000	NA	13272000	11004000	8332300	8384200	9585500	NA	12550000	11893000	12782000	10589000	10287000	9430700	10750000	8573900	9973200	12020000	0	8505800	0
A0A060HKH7	putative RNA polymerase subunit, Rpc34-like	NVIE_1757	NVIE_1757	#N/A	NA	77590000	80691000	78861000	77782000	NA	66225000	69360000	79809000	69398000	69601000	52429000	NA	58618000	NA	NA	74206000	72757000	73667000	68635000	71116000	84822000	67607000	91243000	50116000	43656000	34636000	51692000	44723000	60994000	57333000	57281000	70992000	63318000	66449000	NA	68243000	70294000	65966000
A0A060HKI3	aminotransferase	NVIE_027470	NVIE_027470	NVIE_RS13150	44209000	54753000	53204000	35799000	45716000	58317000	47891000	47939000	44690000	53383000	57394000	49352000	46200000	53847000	50698000	49653000	44623000	39816000	53777000	44822000	NA	47358000	44354000	NA	56870000	69175000	61968000	58482000	63697000	53024000	43940000	41204000	59248000	49528000	51483000	NA	46201000	46024000	47439000
A0A060HKI6	protein of unknown function	NVIE_017240	NVIE_017240	NVIE_RS08380	99025000	101710000	NA	113350000	120610000	128740000	126730000	119250000	105340000	106440000	69270000	128930000	83991000	74025000	114430000	110200000	105260000	NA	110070000	108970000	131820000	113120000	123850000	120060000	102840000	86690000	74263000	89509000	108140000	97826000	109490000	138010000	106340000	138340000	108250000	119930000	109840000	131770000	104380000
A0A060HKJ0	pfkB family carbohydrate kinase	NVIE_017270	NVIE_017270	NVIE_RS08400	4281100	0	0	4758700	3275100	0	4412400	0	4345800	0	3309300	0	0	2942100	3933500	4802500	3719100	NA	4456900	4516500	4514200	NA	2720700	3995700	0	0	0	2808000	3812800	0	4452500	0	5772200	0	NA	4731400	4265900	3784700	4924800
A0A060HKJ7	protein of unknown function	NVIE_015340	NVIE_015340	NVIE_RS15380	8176900	6943000	0	8164200	0	0	0	0	4878700	0	0	0	0	0	5661600	6624900	NA	4612300	5004700	6170800	0	0	4594700	0	0	0	0	0	0	0	0	0	0	0	4295700	0	4430700	0	0
A0A060HKK0	putative CPISPR-associated protein	NVIE_017360	NVIE_017360	NVIE_RS08450	118420000	97800000	58475000	137790000	112250000	88337000	128680000	107740000	130460000	NA	NA	137390000	123460000	121110000	111320000	112480000	164800000	141380000	128690000	NA	130620000	134300000	144260000	151170000	170330000	110080000	93695000	147080000	139730000	145700000	122870000	144840000	135950000	119570000	127870000	143030000	131270000	150200000	155690000
A0A060HKK3	conserved protein of unknown function	NVIE_017410	NVIE_017410	NVIE_RS08475	45685000	48970000	NA	43242000	40893000	45857000	38985000	39919000	43772000	NA	51598000	47178000	48550000	49728000	45548000	44739000	NA	46530000	46736000	43490000	NA	43296000	44239000	NA	54934000	48014000	46858000	48563000	58593000	60317000	56358000	51439000	48052000	58456000	41658000	40305000	41477000	39017000	37473000
A0A060HKK7	fibrillarin-like rRNA/tRNA 2'-O-methyltransferase	flpA	NVIE_017450	NVIE_RS08495	8365200	8142200	11167000	9869500	8281800	10178000	9756300	7411100	10114000	NA	8985500	NA	8985700	9481900	8383200	9016100	NA	7936400	8918700	8301000	9051500	10094000	7748800	9651200	12080000	NA	12615000	11669000	12437000	10737000	14264000	11268000	14728000	17483000	8626900	10292000	13078000	14583000	11798000
A0A060HKL0	hypothetical protein	NVIE_027770	NVIE_027770	NVIE_RS13280	NA	20140000	21300000	18494000	22521000	20883000	NA	20084000	19855000	17303000	NA	NA	17185000	18932000	NA	21316000	NA	21401000	19458000	23521000	14864000	17691000	21873000	17011000	19308000	NA	21301000	18853000	20468000	17743000	18356000	13519000	18409000	NA	24088000	17835000	22849000	16050000	20210000
A0A060HKL2	TATA-box-binding protein	tbp	NVIE_017500	NVIE_RS08520	318320000	310810000	327760000	310880000	318210000	289160000	247190000	288470000	325310000	317620000	269240000	341030000	296050000	287710000	310860000	315900000	NA	NA	320370000	NA	NA	345820000	351210000	341030000	325590000	311840000	262480000	276650000	367680000	331750000	349570000	337950000	324850000	NA	298560000	304010000	275510000	314980000	273740000
A0A060HKM2	hypothetical protein	NVIE_015460	NVIE_015460	NVIE_RS07530	23832000	23275000	31722000	30287000	22687000	23976000	28591000	19523000	24325000	34766000	27924000	36340000	32385000	31501000	29609000	NA	29994000	27260000	27545000	24183000	31957000	30519000	26825000	28876000	33333000	33628000	NA	30939000	36709000	35182000	35547000	35697000	NA	NA	27834000	29508000	25333000	29950000	27372000
A0A060HKM8	transaldolase	tal	NVIE_017690	NVIE_RS08615	NA	138990000	115470000	109730000	156940000	140470000	102000000	137830000	128300000	160330000	168100000	142030000	117220000	115590000	188470000	151860000	167410000	112550000	128260000	NA	136280000	137630000	133960000	NA	NA	142120000	119650000	103180000	119660000	152640000	130630000	130030000	112320000	97081000	NA	106370000	105880000	NA	107940000
A0A060HKN0	ABC-1 domain-containing protein	NVIE_027970	NVIE_027970	NVIE_RS13375	5720800	5014100	NA	5166000	5067100	NA	5227600	4812400	4881300	0	0	0	NA	0	4986100	5003100	6428000	4189900	6691400	5823500	5813500	6371300	6627000	5070500	0	0	0	0	0	2514300	0	3573000	0	0	5316400	3486600	NA	5342200	5570900
A0A060HKN1	hypothetical protein	NVIE_015510	NVIE_015510	NVIE_RS07560	NA	209180000	NA	200420000	196600000	178000000	192290000	208600000	197340000	281450000	243050000	278810000	208750000	224160000	257500000	216860000	224540000	185960000	250210000	190310000	228440000	212330000	235570000	201260000	242290000	272390000	229560000	251950000	279730000	241980000	241240000	243980000	243930000	NA	227740000	216080000	197210000	215580000	186220000
A0A060HKN3	Antibiotic biosynthesis monooxygenase	NVIE_017740	NVIE_017740	NVIE_RS08640	10675000	0	0	6145600	0	0	0	0	6262800	0	0	0	0	0	10165000	10097000	12169000	8662300	7020500	5714700	5150700	NA	NA	5920300	0	0	0	0	0	0	0	0	0	0	8248600	4682300	4958400	NA	6633800
A0A060HKP0	hypothetical protein	NVIE_028080	NVIE_028080	NVIE_RS13430	51699000	44571000	62552000	59694000	43812000	33601000	38823000	29760000	45440000	41804000	55713000	48010000	70190000	41829000	44927000	59657000	41141000	81804000	39668000	NA	39764000	40871000	38395000	37437000	55271000	54761000	96129000	78012000	44052000	49762000	35078000	50401000	41267000	35190000	48230000	55702000	NA	34753000	43645000
A0A060HKP8	putative pterin-4-alpha-carbinolamine dehydratase	NVIE_017900	NVIE_017900	NVIE_RS08715	23525000	23906000	20360000	20286000	23597000	20027000	18252000	11813000	14350000	8300700	5517900	0	0	8186600	20577000	17952000	12877000	12777000	19040000	17590000	11813000	14334000	18614000	15409000	4789900	5317700	6393600	NA	4528300	8968100	0	4950600	6282600	0	11961000	12670000	8505000	NA	11384000
A0A060HKQ8	protein of unknown function	NVIE_015710	NVIE_015710	NVIE_RS07640	15032000	25476000	23673000	20822000	15101000	14157000	12787000	NA	16379000	0	20250000	0	23404000	21135000	9615200	18807000	14057000	19951000	0	12898000	11253000	15480000	13000000	14927000	23863000	24278000	22314000	23595000	NA	NA	NA	11521000	12578000	11128000	NA	10677000	11094000	13443000	13132000
A0A060HKS1	radical SAM domain protein	NVIE_028400	NVIE_028400	NVIE_RS13560	37624000	49197000	59653000	34165000	39589000	63443000	53892000	47353000	49445000	40434000	49568000	52065000	35954000	47769000	40015000	40208000	43070000	42662000	41415000	40953000	NA	46256000	43149000	42719000	59184000	57378000	54856000	53458000	65007000	NA	42567000	42109000	NA	42605000	48611000	58672000	49690000	64919000	54282000
A0A060HKS4	putative nascent polypeptide-associated complex protein	NVIE_018280	NVIE_018280	NVIE_RS08875	302950000	220430000	266200000	187760000	257310000	225410000	192830000	223730000	193500000	206780000	146400000	179630000	126190000	149440000	271090000	231090000	172270000	165490000	223120000	NA	172740000	197900000	170110000	149960000	114920000	108750000	66908000	75112000	127160000	149520000	149660000	160660000	175240000	156310000	NA	152460000	165390000	NA	161030000
A0A060HKS5	50S ribosomal protein L21e	rpl21e	NVIE_028450	NVIE_RS13585	118730000	88124000	NA	103100000	105600000	93297000	98904000	108800000	93832000	92638000	74595000	76430000	73362000	96531000	NA	NA	107360000	97211000	103230000	116000000	92526000	101080000	99112000	125980000	72647000	66645000	70135000	81683000	93797000	103800000	91044000	103040000	85679000	NA	93496000	86989000	111380000	102390000	86497000
A0A060HKS8	putative tRNA ribose 2'-O-methyltransferase	NVIE_018330	NVIE_018330	NVIE_RS08900	35845000	27005000	28381000	30810000	36941000	33643000	32503000	36364000	33339000	NA	30153000	26601000	27478000	28303000	NA	NA	35586000	34215000	35420000	33355000	35463000	37859000	40297000	36769000	29050000	28733000	NA	29976000	29287000	39865000	26251000	41068000	28307000	32274000	42520000	33058000	30439000	36235000	29686000
A0A060HKS9	putative hydroxyacylglutathione hydrolase	NVIE_000090	NVIE_000090	NVIE_RS00040	7342500	0	0	0	0	0	6275300	0	9639700	0	0	0	0	0	0	0	0	0	0	0	0	7025300	7005300	7642000	0	0	0	0	0	10485000	8762500	8270600	10876000	9820000	0	0	11550000	11586000	8589600
A0A060HKT0	putative isocitrate/isopropylmalate dehydrogenase	icd	NVIE_028500	NVIE_RS13610	78743000	75542000	50297000	52887000	56926000	60768000	66196000	65530000	74396000	89155000	71243000	98918000	72125000	89511000	68083000	70090000	73749000	NA	NA	70698000	87424000	60675000	57405000	74465000	NA	86880000	83081000	86516000	85669000	82758000	82822000	83301000	84111000	NA	76610000	79974000	67389000	82783000	84071000
A0A060HKT3	putative mechanosensitive ion channel MscS	mscS	NVIE_000140	NVIE_RS00065	0	4272300	7557500	4154000	0	5062700	5468500	0	3816400	0	6596500	0	4994400	6592300	NA	NA	4101500	3959800	4449000	5062500	5584800	4097600	4780800	4038200	3900700	6749400	5992100	6544700	4381400	3680700	5221300	4479000	4271300	4744700	5640500	4933900	4250700	4849300	3685900
A0A060HKT7	putative CMP/dCMP deaminase zinc-binding	NVIE_018420	NVIE_018420	NVIE_RS08950	63543000	NA	54324000	61254000	52423000	53879000	54609000	49258000	57661000	56312000	57217000	56940000	NA	NA	66207000	63675000	53581000	58898000	57579000	54587000	59294000	57491000	NA	57369000	46225000	55006000	55834000	50116000	51287000	52754000	49238000	51769000	49282000	56263000	61683000	55769000	55377000	54536000	59662000
A0A060HKT8	putative adenylate/guanylate cyclase	NVIE_000190	NVIE_000190	NVIE_RS00090	12919000	14984000	0	0	0	16624000	11850000	0	11760000	10899000	12790000	15224000	NA	12422000	12524000	14203000	10545000	10846000	NA	13476000	0	12466000	10863000	0	11189000	10919000	NA	11209000	NA	9520600	10840000	0	9571300	0	9599400	11644000	9259000	10723000	11314000
A0A060HKU3	putative ribosome maturation protein SDO1	NVIE_000230	NVIE_000230	NVIE_RS00115	346570000	351570000	NA	337110000	NA	NA	338110000	339840000	337850000	608960000	641510000	NA	628430000	634050000	448750000	NA	475070000	NA	446070000	415140000	NA	418150000	410740000	401060000	620690000	602090000	684130000	656910000	570220000	551210000	465080000	486710000	417480000	NA	432090000	375590000	464750000	405900000	373870000
A0A060HKU4	putative oxidoreductase, short chain dehydrogenase/reductase family	NVIE_018500	NVIE_018500	NVIE_RS08990	189420000	230970000	NA	162080000	193970000	223880000	220870000	223340000	197160000	NA	234140000	223890000	241210000	234730000	177940000	209400000	175310000	193410000	173150000	190340000	NA	177010000	177100000	174270000	192830000	215410000	231460000	196230000	176350000	188510000	174370000	183820000	214340000	196920000	222390000	225930000	211590000	NA	212480000
A0A060HKU6	methylmalonyl-CoA mutase, small subunit, C-terminus	NVIE_028640	NVIE_028640	NVIE_RS13675	NA	114690000	106060000	101700000	122760000	NA	110500000	113090000	106330000	NA	262230000	255450000	NA	253010000	173680000	130470000	144700000	109370000	168140000	132750000	128290000	106290000	124070000	104520000	295370000	296670000	213140000	277670000	251760000	267320000	258090000	260070000	NA	266110000	NA	103530000	98029000	102870000	116390000
A0A060HKV1	protein of unknown function	NVIE_028690	NVIE_028690	NVIE_RS13700	38621000	40190000	32438000	30477000	36057000	26158000	22022000	22532000	20362000	NA	35873000	23032000	29198000	38633000	46403000	37672000	27927000	31541000	37307000	NA	22648000	20425000	22127000	19624000	31296000	68868000	89649000	113810000	62259000	31000000	22016000	23092000	21950000	32043000	NA	27132000	27529000	NA	29071000
A0A060HKV2	putative inorganic polyphosphate/ATP-NAD kinase	NVIE_000330	NVIE_000330	NVIE_RS00165	51107000	46256000	55525000	50941000	46666000	46239000	53400000	42578000	43609000	56155000	58167000	61080000	62779000	61192000	52089000	56555000	38261000	45443000	49626000	46076000	42093000	45046000	43664000	43632000	47027000	52974000	51081000	54049000	47874000	NA	46841000	46216000	44407000	NA	41197000	39963000	45041000	40762000	44063000
A0A060HKV3	putative PpiC-type peptidyl-prolyl cis-trans isomerase	NVIE_018580	NVIE_018580	NVIE_RS09040	17323000	0	0	0	15282000	0	12947000	13996000	15895000	10566000	0	14869000	10197000	0	15253000	NA	NA	14035000	15369000	13652000	15987000	18852000	21585000	15392000	31250000	16033000	14039000	18335000	31230000	23630000	19002000	24937000	15140000	NA	16158000	12760000	14774000	15194000	11499000
A0A060HKV5	hypothetical protein	NVIE_016030	NVIE_016030	NVIE_RS07785	266700000	257420000	234460000	240000000	NA	213880000	242870000	259240000	263020000	NA	272190000	288770000	258650000	279170000	268110000	241700000	314980000	251920000	291300000	236100000	297290000	239650000	324440000	261550000	360170000	348070000	309260000	256060000	261960000	342660000	290470000	317420000	278950000	222240000	NA	246210000	257830000	262080000	281690000
A0A060HKV7	hypothetical protein	NVIE_000380	NVIE_000380	NVIE_RS00190	13614000	10918000	NA	9129500	12134000	12677000	NA	11130000	NA	NA	0	0	0	0	11754000	12470000	12893000	NA	13717000	10390000	12839000	14164000	9715500	9236800	0	0	0	0	0	0	0	0	0	0	9431400	7312300	10622000	NA	9290400
A0A060HKW1	putative thiamine biosynthesis protein	NVIE_000430	NVIE_000430	NVIE_RS00215	432180000	360450000	527310000	561600000	819710000	669750000	647200000	662880000	509100000	1604700000	1526800000	1382800000	684020000	1131600000	1013900000	869910000	690650000	167630000	194270000	744780000	799990000	1140500000	966640000	487010000	0	0	0	0	0	0	0	0	0	0	NA	0	0	0	18293000
A0A060HKW4	protein of unknown function	NVIE_016080	NVIE_016080	NVIE_RS07810	42561000	29575000	40682000	27494000	38202000	36533000	24312000	31903000	35120000	30052000	39253000	29290000	19981000	22356000	42501000	44349000	33212000	28835000	26841000	34473000	30700000	32316000	30912000	NA	27538000	25056000	19344000	NA	21699000	31357000	26561000	29250000	27846000	23120000	NA	23797000	22932000	NA	23134000
A0A060HKW5	Rieske (2Fe-2S) domain protein	NVIE_028840	NVIE_028840	NVIE_RS13775	5942600	7827900	0	7192000	5842900	0	0	0	5588600	0	0	0	0	0	0	6738600	0	8446600	0	8383200	0	0	7329100	0	0	0	0	0	0	0	0	0	0	0	0	0	NA	0	0
A0A060HKW7	putative cyclase/dehydrase	NVIE_000480	NVIE_000480	NVIE_RS00240	0	11091000	14929000	10227000	9678800	9797900	0	0	0	11387000	0	13948000	10073000	0	7516100	NA	6435100	6907300	NA	0	9057700	9467000	11052000	0	NA	11877000	13959000	13993000	9106100	6944100	0	9136100	6987000	0	6774900	8611700	NA	7314700	8612400
A0A060HKW9	signal recognition particle SRP54 subunit protein	srp54	NVIE_016130	NVIE_RS07835	58029000	67757000	61297000	NA	51436000	60952000	56748000	66006000	59258000	51645000	49178000	58698000	46482000	45924000	59755000	55029000	NA	55206000	59085000	62631000	NA	56937000	49433000	57641000	54231000	63464000	61260000	63651000	59044000	60548000	68355000	58044000	64820000	NA	74623000	70853000	67086000	63138000	67099000
A0A060HKX3	putative copper-containing nitrite reductase	nirK	NVIE_000530	NVIE_RS00270	5387100000	4289800000	5444800000	4430700000	4819400000	3922600000	4512000000	6473100000	4742800000	5471400000	6111900000	4924500000	7461200000	5207700000	4272800000	5013000000	4224600000	5312100000	4433300000	6885300000	4388800000	5793300000	3904600000	3908800000	4759400000	4274900000	4683800000	NA	3868400000	4634600000	5095400000	5501000000	5650100000	6302300000	4638400000	NA	4819400000	4074700000	4523100000
A0A060HKX4	protein of unknown function	NVIE_028930	NVIE_028930	NVIE_RS13820	15445000	11185000	16520000	12670000	12049000	12326000	13306000	15321000	13505000	10683000	9897800	16608000	13232000	11676000	18791000	14739000	10077000	9696700	17289000	13970000	NA	12165000	10601000	17408000	11417000	11735000	12538000	14296000	15259000	11502000	NA	11154000	11317000	11189000	14136000	13005000	NA	13576000	NA
A0A060HKX6	protein of unknown function	NVIE_018820	NVIE_018820	NVIE_RS09170	48257000	44958000	41347000	40947000	42373000	42665000	45116000	41779000	37512000	57148000	55284000	40957000	43893000	49127000	47653000	42659000	40773000	38127000	44350000	37338000	38670000	34641000	41751000	31431000	48363000	44978000	48139000	41737000	50600000	NA	42522000	42994000	44236000	44357000	42839000	36529000	41019000	32767000	32877000
A0A060HKY2	ribose-phosphate pyrophosphokinase	prs	NVIE_000630	NVIE_RS00315	49696000	45035000	44763000	41300000	43349000	39799000	38978000	45567000	39361000	37791000	47064000	45773000	38578000	43397000	47368000	51082000	39492000	41320000	48719000	44817000	52122000	39425000	40018000	37611000	31605000	NA	32811000	34035000	33964000	37266000	42188000	41210000	39292000	NA	50594000	44843000	36539000	38302000	51640000
A0A060HKY4	delta-aminolevulinic acid dehydratase	hemB2	NVIE_016230	NVIE_RS07880	0	0	0	0	0	0	0	0	0	0	0	0	0	0	0	0	0	0	0	0	0	0	0	0	0	0	4671200	0	4740300	0	0	0	0	0	0	0	0	0	0
A0A060HKY7	50S ribosomal protein L19e	rpl19e	NVIE_000680	NVIE_RS00340	253230000	280300000	240390000	278620000	222780000	215780000	189840000	335980000	294120000	174950000	204810000	210310000	132930000	186860000	279930000	228970000	203410000	307250000	258790000	225340000	187820000	307250000	299860000	228250000	159850000	182970000	NA	197380000	184130000	223230000	183300000	154480000	182520000	203940000	307010000	293410000	212370000	234190000	211290000
A0A060HKY9	protein of unknown function	NVIE_018990	NVIE_018990	#N/A	0	0	0	NA	0	0	0	0	0	82434000	76808000	66142000	85557000	58889000	43876000	53509000	68069000	62578000	57774000	NA	30054000	24560000	25785000	27032000	66566000	66440000	59886000	74092000	NA	55902000	47800000	59854000	65507000	43011000	51142000	46754000	42105000	56824000	50839000
A0A060HKZ1	glutamyl-tRNA reductase	hemA	NVIE_000730	NVIE_RS00365	0	11286000	11797000	5369600	0	19709000	18553000	18046000	14352000	0	0	13423000	0	5754000	16274000	NA	17381000	18142000	17301000	NA	17991000	25066000	20052000	16595000	6222900	0	5366500	0	12591000	7929900	9024700	NA	7042400	NA	NA	26962000	20314000	24721000	22008000
A0A060HL03	zinc finger C2H2 domain-containing protein	NVIE_029210	NVIE_029210	#N/A	12158000	9736100	NA	9926900	9769200	7499700	7846000	NA	9566800	0	7724400	0	8824700	0	11369000	NA	10554000	8725800	9415900	7020500	0	10668000	12507000	0	0	0	0	0	0	8589800	0	10437000	5668300	0	8177300	NA	7851900	5904100	7044400
A0A060HL06	putative pyruvate dehydrogenase/ pyruvate oxidase	pox	NVIE_000900	NVIE_RS00440	0	8130900	5139900	0	0	5356400	0	0	5147700	0	0	0	7533100	7326000	0	NA	0	0	0	0	0	0	0	NA	12315000	9896500	9530400	NA	7042400	6003500	0	0	3735000	0	NA	6109300	3948000	6385000	6816000
A0A060HL07	50S ribosomal protein L15e	rpl15e	NVIE_016380	NVIE_RS07960	284500000	231750000	319020000	250560000	213100000	247450000	218320000	255790000	284620000	138070000	182790000	180380000	156820000	170470000	227460000	227170000	184440000	227250000	200690000	NA	224790000	231470000	223730000	NA	144290000	139140000	128540000	NA	159770000	201070000	194930000	238410000	246910000	194410000	221690000	204780000	237280000	233450000	220610000
A0A060HL08	putative thioredoxin	trxA1	NVIE_029260	NVIE_RS13995	NA	326610000	276970000	370880000	297400000	254130000	324000000	241140000	298440000	294840000	254280000	264800000	196120000	222660000	425150000	344870000	398960000	309860000	368970000	280700000	330990000	289600000	337460000	306120000	NA	209410000	170270000	143510000	222810000	382680000	248990000	288120000	243710000	302500000	NA	242980000	285920000	243560000	281350000
A0A060HL11	hypothetical protein with HTH ARSR and V4R signature	NVIE_000950	NVIE_000950	NVIE_RS00465	NA	28374000	35616000	42009000	38941000	NA	34713000	37175000	35839000	33370000	27104000	NA	30246000	31585000	36256000	36105000	36424000	NA	NA	41106000	37233000	43456000	48001000	37195000	24833000	24318000	25097000	26475000	27802000	26904000	25880000	NA	27259000	NA	37897000	30958000	38567000	33458000	28744000
A0A060HL12	50S ribosomal protein L7ae	rpl7ae	NVIE_029310	NVIE_RS14020	1217400000	NA	NA	1277900000	1199900000	1216500000	1298500000	NA	1207100000	1163300000	902710000	1218500000	1186300000	897070000	1144200000	981500000	950100000	1204000000	1250000000	1204300000	1094500000	997810000	1077000000	916960000	1117900000	929230000	1076200000	1158600000	1033600000	1050600000	1226900000	1332600000	1159500000	1561900000	NA	NA	1055100000	1079600000	1143500000
A0A060HL27	protein of unknown function	NVIE_001140	NVIE_001140	NVIE_RS00560	9958100	0	0	11695000	0	6096800	8750900	0	12556000	10426000	0	14662000	0	0	11629000	10625000	12106000	NA	10829000	8814600	18018000	12265000	8591900	13940000	0	0	5414200	0	7774200	10244000	9153900	9422500	10106000	NA	10709000	9889000	9180300	NA	11451000
A0A060HL39	putative FeS assembly ATPase SufC	sufC	NVIE_029610	NVIE_RS14155	1316700000	1068500000	1620300000	1160900000	1431300000	1301600000	1384300000	NA	1248600000	890050000	603630000	904160000	656820000	632780000	1335000000	1102000000	1099500000	1266200000	1148300000	1396000000	1224000000	1358500000	1174600000	1170400000	529020000	583060000	NA	625810000	588380000	654010000	543280000	737670000	604500000	700070000	1307500000	1049900000	1241000000	1242300000	1110800000
A0A060HL43	acetylornithine and succinylornithine aminotransferase	argD1	NVIE_016480	NVIE_RS08010	165480000	165880000	NA	136360000	147830000	153030000	145220000	145110000	142920000	132530000	104030000	143340000	97676000	120700000	137650000	143640000	119760000	110880000	152470000	143330000	NA	NA	141890000	140440000	85739000	101610000	83563000	89118000	99624000	85488000	92301000	105850000	119660000	109040000	156850000	150610000	NA	145230000	155630000
A0A060HL45	putative archaeal cell division protein CdvA with coiled-coil domain	cdvA	NVIE_001330	NVIE_RS00655	46035000	39295000	50151000	37616000	51339000	66470000	63985000	61798000	65045000	0	0	NA	0	0	57185000	40798000	69837000	47585000	63937000	63260000	82678000	79354000	58766000	57168000	0	0	0	0	0	0	0	NA	0	0	60353000	NA	62180000	NA	59593000
A0A060HL48	argininosuccinate synthase	argG	NVIE_016520	NVIE_RS08035	239610000	279820000	250410000	198530000	222970000	222160000	254540000	245430000	232700000	210330000	195620000	226730000	188640000	222210000	204390000	207130000	204200000	218730000	230200000	254350000	238860000	203640000	199880000	218420000	141810000	156590000	159960000	165330000	138060000	163180000	160470000	162780000	164890000	NA	251960000	225360000	NA	224710000	242070000
A0A060HL52	3-isopropylmalate dehydratase small subunit	leuD2	NVIE_029710	NVIE_RS14205	337040000	242320000	230410000	293570000	293140000	231330000	256630000	267000000	257880000	294430000	181110000	310990000	251890000	222520000	325460000	288060000	278230000	314230000	340240000	294470000	278890000	337480000	296670000	322600000	195810000	96585000	49285000	127280000	220360000	265110000	254780000	338970000	250040000	295140000	NA	278760000	301480000	289610000	299090000
A0A060HL54	translation initiation factor 1a (IF-1)	eIF-1a2	NVIE_016620	NVIE_RS08080	42560000	37581000	49692000	64598000	48451000	42424000	52603000	45642000	51821000	36611000	39167000	28952000	62971000	49922000	51215000	50858000	29175000	46409000	34385000	51570000	43806000	51919000	NA	45178000	56622000	52821000	58607000	63359000	60714000	38185000	59485000	66186000	65236000	45659000	38303000	37701000	67030000	57419000	53089000
A0A060HL58	hypothetical protein	NVIE_029750	NVIE_029750	NVIE_RS14230	104850000	111850000	NA	110170000	117440000	106920000	108450000	108800000	NA	NA	88697000	74852000	84146000	91748000	89898000	88327000	NA	101990000	101980000	90413000	99869000	96400000	139350000	118420000	NA	65157000	65070000	62303000	NA	105800000	80214000	94845000	67943000	64303000	91694000	82443000	87891000	NA	88839000
A0A060HL59	50S ribosomal protein L1p	rpl1p	NVIE_016670	NVIE_RS08110	1045200000	806510000	919430000	860500000	1005300000	840900000	955550000	1015100000	876110000	852520000	70400000000	771310000	695830000	707550000	943290000	819260000	789370000	875570000	856130000	966100000	857220000	924610000	885620000	807870000	655960000	637100000	737670000	704180000	661130000	876260000	726670000	863630000	825960000	765230000	1045200000	858590000	1023400000	936770000	854770000
A0A060HL62	PUA domain-containing protein	NVIE_001480	NVIE_001480	NVIE_RS00725	0	0	0	4963000	0	0	5319100	0	4855700	0	0	NA	0	0	0	0	4785400	0	5431600	0	6111000	0	5964700	0	0	0	0	0	NA	NA	4984500	6885700	4316800	6482400	5372300	5936100	3316500	6466900	0
A0A060HL74	protein translation factor SUI1	NVIE_001560	NVIE_001560	NVIE_RS00770	17697000	15335000	NA	13378000	17116000	8779200	11683000	14134000	12520000	20224000	11942000	14845000	16689000	23290000	14417000	11603000	22706000	14042000	19960000	15869000	14181000	10848000	21111000	23304000	24524000	27001000	18965000	21840000	28651000	24266000	22323000	18422000	18382000	NA	17437000	15343000	20342000	NA	20313000
A0A060HL75	threonine--tRNA ligase	thrS	NVIE_016900	NVIE_RS08225	192680000	224110000	NA	172110000	199000000	217510000	190890000	196420000	188690000	211580000	199110000	234420000	198750000	217360000	206620000	193420000	205760000	181570000	216960000	178190000	NA	186190000	176840000	192040000	187160000	230100000	229130000	204950000	218000000	196380000	168820000	171540000	197390000	194820000	202410000	NA	192710000	210680000	200960000
A0A060HL76	hypothetical protein	NVIE_029920	NVIE_029920	NVIE_RS14315	28223000	25235000	0	28954000	0	24346000	30003000	0	23184000	20740000	16324000	0	14141000	0	26649000	28285000	31634000	22290000	25601000	22246000	29058000	NA	27931000	NA	0	12667000	12273000	0	0	13752000	0	19467000	0	16760000	0	19269000	0	15492000	21974000
A0A060HL87	alanine--tRNA ligase	alaS	NVIE_030020	NVIE_RS14365	0	0	0	0	0	NA	0	NA	0	0	0	6870700	4180000	0	5670300	5631200	5455500	5519900	5747400	0	7265000	4969800	0	0	5714900	5359800	4456300	5395700	NA	NA	8329500	6297600	5809700	8750100	0	6449800	4559600	7843300	7857300
A0A060HL88	adenylosuccinate synthase	purA	NVIE_017070	NVIE_RS08295	151890000	146410000	115510000	122130000	135700000	121450000	144000000	151460000	130970000	192340000	150200000	180560000	128410000	163770000	154020000	126820000	164410000	143030000	179270000	152690000	148560000	NA	141610000	139150000	152580000	NA	144500000	162680000	152720000	172410000	169530000	157760000	140420000	118700000	175360000	155730000	NA	161950000	163600000
A0A060HL93	4-hydroxybutyryl-CoA dehydratase	NVIE_017160	NVIE_017160	NVIE_RS08340	235790000	237580000	172450000	181760000	211330000	197030000	205830000	199370000	219620000	237920000	262440000	224270000	241130000	276710000	NA	214720000	206200000	212750000	204040000	217420000	179490000	202410000	195690000	183510000	210010000	219400000	NA	244270000	232140000	257810000	225340000	195120000	251290000	252940000	176750000	191030000	96847000	110730000	187240000
A0A060HL94	Protease HtpX homolog 2	htpX	NVIE_020160	#N/A	NA	0	0	0	0	0	0	0	0	0	0	0	NA	0	4291300	0	0	0	2499800	0	0	0	0	NA	3782300	4518700	5176200	3969000	3816200	0	0	2803800	3574400	0	3448300	0	0	0	3337800
A0A060HL96	adenine phosphoribosyltransferase	apt	NVIE_017210	NVIE_RS08365	277270000	223650000	236900000	315700000	301530000	230570000	269120000	357880000	290430000	325570000	304670000	NA	NA	318270000	284340000	288210000	317740000	353850000	290200000	328410000	318480000	295500000	NA	346780000	314780000	266570000	291360000	314850000	291890000	327760000	321930000	NA	293130000	257650000	305680000	281930000	276890000	323190000	295890000
A0A060HL98	NH(3)-dependent NAD(+) synthetase	nadE	NVIE_020210	NVIE_RS09715	25853000	0	18299000	23232000	0	17514000	22568000	0	24579000	26274000	23668000	NA	19575000	26996000	NA	21933000	19947000	21468000	23803000	NA	NA	22991000	23786000	22842000	NA	NA	28664000	30608000	29922000	28506000	25308000	27223000	31734000	NA	28820000	0	21962000	23705000	0
A0A060HL99	NAD(P)-dependent malic enzyme	ytsJ	NVIE_001830	NVIE_RS00890	73245000	84267000	76440000	69141000	56638000	67643000	49303000	41789000	54636000	NA	62914000	62050000	63160000	NA	83516000	83880000	56067000	61597000	81680000	69269000	66752000	NA	60784000	59985000	NA	90660000	82509000	83465000	87430000	53762000	46363000	46460000	65037000	69745000	65284000	65269000	59340000	NA	69952000
A0A060HLA0	putative ferritin, Dps family protein	dps2	NVIE_017250	NVIE_RS08390	319470000	220230000	270270000	284570000	287230000	207020000	270640000	225650000	241320000	229040000	229620000	148900000	205230000	179640000	256500000	285430000	326300000	226260000	231150000	239040000	236980000	279770000	270290000	210520000	NA	121550000	123340000	NA	119500000	248260000	218270000	199230000	232600000	221400000	252970000	169060000	225940000	140290000	193090000
A0A060HLA6	putative CRISPR-associated helicase and HD nuclease Cas3	cas3-1	NVIE_017340	NVIE_RS08435	NA	0	0	0	0	0	0	0	NA	4841900	0	5901300	0	4625500	3201200	4991100	0	0	4072900	0	4901400	0	0	4441300	0	4313100	0	4515800	6599900	2965600	4526600	3323700	5060100	6603300	NA	5518100	3639200	4622400	4575600
A0A060HLA8	putative serine/threonine protein kinase	NVIE_017380	NVIE_017380	NVIE_RS08460	22507000	24396000	16588000	26353000	29687000	20686000	19835000	25786000	25481000	27420000	25972000	NA	26076000	26600000	25626000	22981000	31742000	22342000	26813000	21491000	24469000	24677000	30492000	29266000	24758000	22986000	21681000	26099000	25822000	28997000	20940000	27347000	19828000	22968000	22087000	22716000	23543000	22112000	NA
A0A060HLB0	Putative sensor protein	NVIE_001930	NVIE_001930	NVIE_RS00940	31869000	23159000	29495000	25278000	33710000	22744000	24491000	32931000	30156000	0	25077000	0	24245000	22206000	25356000	32575000	17334000	27713000	20524000	NA	NA	24621000	22035000	24901000	16219000	20455000	17742000	24976000	15751000	28115000	27250000	23116000	45201000	35199000	32651000	26367000	31538000	28786000	28513000
A0A060HLB2	conserved exported protein of unknown function	NVIE_030270	NVIE_030270	NVIE_RS14660	22084000	25783000	26180000	20388000	17689000	21434000	15725000	14664000	17448000	25544000	27893000	NA	25366000	31194000	21823000	18621000	20367000	21214000	16962000	16313000	15927000	16514000	15137000	NA	28575000	28851000	28458000	33544000	37062000	27636000	26589000	17547000	20997000	27569000	17464000	17337000	NA	15898000	16667000
A0A060HLB5	conserved protein of unknown function	NVIE_020360	NVIE_020360	NVIE_RS09770	97632000	68693000	34165000	82040000	68297000	37500000	49908000	30295000	66647000	34544000	29263000	27808000	43642000	39434000	80477000	72379000	67611000	70339000	77809000	65319000	NA	62958000	68708000	65397000	33828000	34625000	23763000	44514000	43338000	NA	NA	36196000	39731000	40293000	51336000	51331000	51507000	38259000	45135000
A0A060HLB9	conserved exported protein of unknown function	NVIE_017520	NVIE_017520	NVIE_RS08530	542680000	579960000	NA	568020000	618640000	549460000	570960000	606390000	539420000	NA	555530000	608980000	477940000	571260000	592360000	519850000	618520000	559900000	570150000	502610000	550260000	581230000	684460000	633420000	686980000	744270000	566550000	581720000	522110000	681820000	532520000	587640000	458340000	494180000	NA	522650000	500270000	535440000	543210000
A0A060HLC0	transcription factor E	tfe	NVIE_020410	#N/A	58315000	89331000	97164000	79577000	69574000	87157000	80652000	92831000	76267000	89994000	97635000	88816000	101870000	111530000	90970000	76905000	91599000	85049000	99908000	77826000	89373000	84071000	90058000	95368000	60453000	92942000	92540000	108350000	72863000	NA	64957000	61076000	64126000	76005000	NA	NA	83286000	82524000	85320000
A0A060HLC2	hypothetical protein	NVIE_002030	NVIE_002030	NVIE_RS00985	13139000	9285600	10226000	12211000	12044000	NA	13378000	NA	10221000	9097700	0	10018000	0	8903700	13261000	0	0	10057000	11991000	10467000	0	0	11523000	8444400	0	6497400	0	5587800	7569700	8687300	8934100	0	7736900	0	11767000	NA	11149000	9004100	8172400
A0A060HLC3	protein of unknown function	NVIE_017570	NVIE_017570	NVIE_RS08555	37167000	33034000	27289000	30517000	28173000	24764000	31730000	34036000	35582000	NA	NA	45092000	44667000	44775000	35372000	NA	31960000	32661000	35170000	35074000	34217000	29259000	32690000	31269000	48837000	48040000	NA	52173000	45982000	40979000	40654000	NA	41139000	NA	38356000	27969000	24761000	33109000	35704000
A0A060HLD6	putative NorQ like ATPase	NVIE_017710	NVIE_017710	NVIE_RS08625	435630000	392100000	575870000	499720000	475320000	458950000	533560000	571840000	476680000	407240000	227000000	430710000	345110000	263550000	460470000	NA	455550000	465430000	464100000	488820000	NA	489780000	494700000	NA	297460000	158730000	125090000	189110000	266280000	428160000	481740000	548710000	439810000	608520000	575120000	468170000	453180000	560690000	512640000
A0A060HLD8	geranylgeranylglyceryl phosphate synthase	NVIE_020530	NVIE_020530	NVIE_RS09865	170520000	178270000	NA	160950000	183700000	168510000	166850000	197400000	168950000	170560000	212640000	165230000	191110000	169630000	160130000	NA	152010000	157730000	163230000	194700000	169550000	160730000	148650000	139120000	131320000	153770000	158750000	140530000	101780000	149440000	149890000	153850000	190760000	185810000	180730000	167310000	159010000	149670000	172600000
A0A060HLE3	phosphoribosyl-AMP cyclohydrolase	hisI	NVIE_020580	NVIE_RS09895	83251000	102540000	122480000	88950000	108480000	97684000	74457000	99103000	90219000	92195000	97268000	NA	83653000	73041000	78885000	75824000	79999000	94357000	91088000	73156000	80388000	88429000	88318000	70169000	105910000	106440000	96000000	88570000	74411000	92937000	85021000	91633000	83592000	NA	116590000	103400000	110650000	82228000	84022000
A0A060HLF0	4Fe-4S ferredoxin iron-sulfur binding domain protein	NVIE_020610	NVIE_020610	NVIE_RS09910	1018000000	849790000	839080000	NA	1081900000	708780000	953280000	772760000	891170000	915350000	793130000	622510000	946690000	1032500000	1022200000	1101800000	NA	1173800000	1174800000	942480000	1186800000	1412700000	1434800000	1401100000	931880000	860600000	693280000	655270000	728540000	1241900000	952850000	1310000000	1040100000	1270700000	1027100000	869030000	1153800000	856310000	840660000
A0A060HLG6	putative transcriptional regulator, TetR family (modular protein)	NVIE_002180	NVIE_002180	NVIE_RS01060	96206000	53934000	32596000	71660000	106180000	65769000	64199000	71229000	85446000	NA	124820000	NA	121290000	121060000	101490000	NA	93578000	NA	100660000	76752000	61884000	80476000	64964000	81379000	18239000	13892000	NA	12946000	15170000	47209000	20102000	NA	17694000	11507000	56217000	25360000	82477000	43918000	12009000
A0A060HLH1	peptide methionine sulfoxide reductase	msrA	NVIE_018160	NVIE_RS14835	43268000	52235000	41430000	44682000	54650000	56205000	46885000	51740000	50499000	61915000	53771000	71042000	52830000	53377000	52752000	41659000	51065000	45948000	54923000	43983000	45542000	49435000	NA	41048000	80108000	77564000	67483000	69307000	80519000	56649000	50538000	54326000	46013000	50522000	NA	50767000	50624000	50914000	NA
A0A060HLH5	hypothetical protein	NVIE_002260	NVIE_002260	NVIE_RS15095	30522000	19044000	27325000	17579000	18940000	21719000	19417000	21480000	28202000	20710000	16856000	16212000	NA	21305000	21539000	22568000	18161000	32028000	30498000	32260000	26583000	15782000	19456000	24164000	29329000	29084000	20831000	31686000	25131000	24635000	38985000	23076000	31129000	30672000	24513000	26708000	21745000	28521000	30755000
A0A060HLH6	exported protein of unknown function	NVIE_018250	NVIE_018250	NVIE_RS08860	11691000	8485500	0	7913600	0	6278500	11322000	0	0	0	NA	0	0	0	NA	11245000	12153000	9937800	10433000	NA	10831000	11528000	NA	11494000	0	0	0	0	0	11510000	10455000	NA	11697000	7714500	NA	9482500	NA	10171000	9809800
A0A060HLI7	putative hydroxyacylglutathione hydrolase	gloB	NVIE_002350	NVIE_RS01150	44977000	35595000	26527000	34390000	44358000	33478000	38047000	31495000	40846000	38600000	40907000	NA	43892000	41361000	38420000	NA	38429000	NA	39057000	34186000	32749000	36285000	36298000	NA	55981000	44056000	46345000	54299000	54354000	55462000	51095000	46546000	40282000	29240000	34104000	37585000	36979000	NA	35867000
A0A060HLJ2	alpha/beta hydrolase fold protein	NVIE_018400	NVIE_018400	NVIE_RS08935	6405300	9271400	10950000	7820000	9880300	10972000	10822000	NA	9106800	8024100	NA	9563500	8800700	11619000	8610700	9262000	9591700	8655500	7795200	8987500	6722500	10569000	7455900	6963300	NA	12674000	10411000	8954700	10860000	8914400	8173900	7346100	9330200	8890700	NA	8530400	7770000	7342700	6242100
A0A060HLJ3	hypothetical protein	NVIE_020970	NVIE_020970	NVIE_RS10075	822910000	690250000	1058200000	824700000	883630000	687140000	923930000	916810000	724330000	667270000	683410000	596180000	NA	626800000	717000000	665900000	667670000	NA	681320000	937880000	693540000	646070000	890070000	676310000	676670000	534300000	720180000	615770000	590300000	734680000	557760000	670630000	650870000	NA	674500000	655810000	682160000	NA	683700000
A0A060HLJ6	putative alpha/beta hydrolase fold protein	NVIE_002500	NVIE_002500	NVIE_RS01215	56678000	68892000	79257000	73441000	73373000	69211000	55156000	62607000	61743000	73195000	66101000	NA	71163000	63205000	64930000	NA	NA	66081000	65316000	55493000	61371000	61017000	63416000	58367000	80220000	65019000	54025000	57819000	79627000	52244000	57829000	65534000	52164000	73328000	58118000	60006000	56283000	59766000	53126000
A0A060HLK0	Probable Zinc uptake transporter, ATP-binding protein	NVIE_021020	NVIE_021020	NVIE_RS10100	17472000	16673000	23655000	30117000	NA	25743000	26668000	33430000	23017000	59919000	63270000	23972000	38025000	53097000	28495000	22767000	26216000	7220000	7842200	33685000	22506000	42320000	44295000	31315000	0	0	0	0	0	0	0	0	0	0	0	0	0	0	0
A0A060HLK5	putative blue (type1) copper domain-containing protein	NVIE_002600	NVIE_002600	NVIE_RS01260	11772000	12083000	11917000	8080100	8903300	12218000	10762000	8919000	9957900	8827100	10215000	12764000	11984000	11244000	13245000	12147000	8817700	12878000	10529000	12175000	10673000	9708300	11993000	7133200	8580000	8846400	10337000	11142000	9749000	12927000	13723000	12124000	11618000	12467000	11152000	9573100	NA	10828000	10712000
A0A060HLK9	acetyl-lysine deacetylase	lysK	NVIE_002650	NVIE_RS01285	32585000	27373000	NA	22783000	26030000	20867000	25698000	17099000	26250000	39581000	33094000	30214000	34708000	35905000	27738000	26649000	32019000	26820000	31404000	27481000	31810000	24917000	31968000	26876000	37986000	NA	37661000	NA	37198000	36606000	38099000	36333000	NA	39200000	29893000	26590000	28112000	31595000	30082000
A0A060HLL2	glutamate-ammonia ligase / glutamine synthetase	glnA2	NVIE_018550	NVIE_RS09025	23137000	20599000	18882000	23663000	23655000	20633000	26780000	25295000	24514000	28127000	33073000	32642000	30889000	33513000	23842000	23375000	23742000	22843000	NA	23229000	28142000	23400000	22755000	30181000	25283000	29627000	NA	31794000	33881000	28221000	27514000	29539000	29150000	30449000	23884000	24396000	28262000	31854000	26591000
A0A060HLL3	putative aspartokinase	NVIE_021110	NVIE_021110	NVIE_RS10140	528100000	567500000	621760000	430300000	496490000	561040000	524690000	605730000	488470000	597060000	618810000	598760000	NA	640830000	535760000	538960000	488400000	460570000	519230000	516420000	537420000	457160000	483110000	451080000	607330000	NA	643210000	633880000	563890000	519440000	502070000	NA	537050000	517670000	587580000	533970000	474140000	487040000	512760000
A0A060HLM1	hypothetical protein	NVIE_002800	NVIE_002800	NVIE_RS01360	40205000	35125000	NA	49708000	37682000	38906000	46605000	42040000	44404000	NA	NA	30739000	29984000	31472000	48509000	NA	NA	47828000	52539000	36513000	46422000	58252000	55603000	63566000	40764000	21512000	22997000	27022000	38398000	45282000	47837000	51117000	32559000	19488000	42072000	38903000	43668000	NA	40957000
A0A060HLM5	putative heat-shock protein Hsp20	hsp20-1	NVIE_002850	NVIE_RS01385	64337000	114760000	42306000	107310000	92531000	57228000	65177000	38783000	84298000	26757000	26707000	NA	25560000	22982000	85440000	68551000	80727000	NA	78180000	61696000	64306000	80851000	99649000	87674000	32618000	32748000	NA	32417000	NA	35061000	24419000	30593000	24908000	23864000	68381000	63122000	73903000	73334000	54417000
A0A060HLM9	ferritin Dps family protein	dps1	NVIE_002890	NVIE_RS01395	0	0	0	0	0	0	0	0	0	0	0	0	0	0	0	0	0	0	0	0	11583000	0	6609600	0	0	0	0	0	0	0	0	0	0	0	0	0	0	NA	0
A0A060HLN2	conserved protein of unknown function	NVIE_018750	NVIE_018750	NVIE_RS09130	51099000	54618000	58850000	56410000	NA	43445000	42422000	58850000	52968000	56762000	59256000	NA	60628000	60882000	39424000	58139000	51074000	52379000	42063000	55071000	43333000	47790000	66336000	45821000	NA	43871000	35885000	34780000	45827000	41926000	35109000	NA	41147000	38201000	46359000	40947000	42215000	42856000	47337000
A0A060HLN3	putative transcriptional modulator of MazE/toxin, MazF	NVIE_021260	NVIE_021260	NVIE_RS10215	13440000	0	0	13199000	0	0	0	0	11862000	13129000	0	0	10635000	10020000	13266000	NA	9936900	10116000	11749000	9234800	NA	11581000	11504000	11775000	15468000	14021000	11286000	NA	13597000	0	13931000	13054000	10685000	0	0	10181000	8259100	9784600	0
A0A060HLN6	putative poly(3-hydroxyalkanoate) synthase component	phaE	NVIE_003020	NVIE_RS01460	127820000	149030000	NA	120420000	158330000	124660000	154210000	NA	98668000	72370000	75084000	67869000	74396000	NA	103640000	NA	98482000	84529000	86883000	NA	104790000	95697000	93653000	NA	47240000	24440000	4581800	0	17801000	66161000	58689000	77621000	65631000	74350000	108450000	77106000	89618000	56104000	92795000
A0A060HLN9	putative membrane associated signal transduction histidine kinase, with phosphoacceptor and ATP binding domain	NVIE_021310	NVIE_021310	NVIE_RS14620	0	0	0	0	0	0	0	0	0	0	0	0	0	0	0	0	7342500	7192100	0	0	0	0	0	0	22436000	11304000	0	10150000	19725000	14743000	19827000	13847000	18919000	18680000	0	0	0	7610900	6734600
A0A060HLP7	riboflavin kinase	ribK	NVIE_003160	NVIE_RS01535	128960000	139160000	127240000	112590000	139620000	128590000	123040000	147860000	128610000	200650000	164960000	185790000	146780000	175620000	145610000	122870000	139380000	124550000	133580000	123990000	NA	NA	123090000	117980000	174960000	NA	163460000	176760000	163660000	139470000	109000000	128460000	110100000	118810000	NA	116680000	NA	121340000	117040000
A0A060HLQ4	chromosome segregation protein SMC	NVIE_003250	NVIE_003250	NVIE_RS01585	NA	0	0	0	0	0	0	NA	0	0	0	0	0	0	0	0	4025600	0	4124300	0	0	0	0	NA	0	0	0	0	0	0	0	0	0	0	0	0	NA	0	0
A0A060HLR3	peptidyl-tRNA hydrolase	pth	NVIE_003350	NVIE_RS01635	0	0	0	0	0	0	0	0	0	0	0	0	NA	0	0	0	0	0	0	0	0	0	6772900	6058800	0	0	0	0	0	6783200	7375200	0	0	0	0	0	0	0	NA
A0A060HLS2	aspartyl-tRNA synthetase	aspS1	NVIE_003450	NVIE_RS01685	164080000	162950000	152650000	NA	144850000	148180000	150420000	141770000	146880000	169260000	158810000	167400000	148420000	170730000	157400000	137920000	132100000	131600000	168460000	141560000	163370000	136870000	152240000	140650000	172170000	208100000	198260000	168480000	174740000	159700000	149290000	149240000	142200000	163700000	NA	151420000	NA	151610000	149650000
A0A060HLS8	conserved protein of unknown function	NVIE_019170	NVIE_019170	NVIE_RS09300	19095000	21398000	NA	23958000	19438000	26564000	25474000	22275000	18076000	21129000	18256000	24721000	27143000	21769000	19947000	26458000	16680000	22787000	19853000	21137000	18612000	20886000	20545000	18260000	14018000	NA	13231000	13506000	14055000	12072000	15837000	14234000	16621000	18995000	17681000	16434000	13373000	20068000	14591000
A0A060HLT0	protein of unknown function DUF217	NVIE_2199	NVIE_2199	NVIE_RS10310	15819000	13377000	NA	15302000	15503000	10057000	15718000	12857000	12963000	13898000	0	10711000	0	13263000	12386000	8013400	13567000	NA	12268000	14209000	13134000	NA	NA	14580000	12206000	10908000	0	0	9154500	12774000	7427200	13368000	0	0	10772000	6576000	0	12250000	13177000
A0A060HLT4	putative tRNA-splicing endonuclease	endA1	NVIE_0359	NVIE_RS01735	93344000	104230000	NA	99477000	109730000	107100000	104940000	94305000	88847000	90493000	82939000	108180000	93557000	83385000	99562000	91882000	92977000	85523000	103550000	101170000	95057000	106230000	92488000	86902000	76285000	71248000	73319000	74663000	78260000	78691000	68701000	86806000	65184000	78817000	87902000	89204000	NA	85882000	85706000
A0A060HLU1	archaeal thermosome	ths4	NVIE_021580	NVIE_RS10375	212510000	506350000	709900000	173800000	461630000	565440000	412920000	586470000	202310000	202690000	355800000	178920000	279840000	393210000	198460000	NA	NA	180640000	194150000	NA	135810000	251910000	236970000	189610000	0	9773300	NA	6085700	5685800	5910400	0	10428000	16712000	4581900	153610000	232880000	166040000	88320000	113050000
A0A060HLV1	L-aspartate dehydrogenase	nadX	NVIE_003700	NVIE_RS01800	46698000	61525000	72233000	49595000	51026000	58636000	48484000	48264000	49333000	NA	67923000	67639000	64446000	69149000	NA	51683000	50204000	48567000	50379000	43379000	48327000	45919000	49230000	46946000	59083000	71079000	68230000	63227000	68847000	53865000	57116000	NA	57837000	61735000	51139000	56333000	NA	53172000	49638000
A0A060HLV5	exported protein of unknown function	NVIE_021780	NVIE_021780	#N/A	879440000	1191700000	NA	1099400000	1227300000	1009100000	1009300000	1064000000	911370000	1345600000	1351500000	NA	1128200000	1240200000	1074200000	1182800000	1094100000	NA	1157600000	998710000	1093400000	1110900000	NA	986390000	1420600000	1344100000	1219800000	1303100000	1068500000	1062600000	1013700000	1074100000	NA	NA	974290000	846610000	722800000	1028800000	886910000
A0A060HLW2	3,4-dihydroxy-2-butanone 4-phosphate synthase	ribB	NVIE_021880	NVIE_RS10515	113460000	81417000	91042000	101620000	112190000	85010000	84096000	112470000	101430000	99365000	74195000	88856000	81297000	70419000	102330000	NA	109200000	101820000	111040000	102440000	98275000	106460000	NA	92002000	NA	113860000	89564000	110240000	126150000	183040000	178430000	172720000	NA	174580000	134030000	101800000	120460000	121870000	144230000
A0A060HLW8	hypothetical protein	NVIE_000010	NVIE_000010	#N/A	151640000	158360000	383770000	256050000	252480000	211520000	128330000	154620000	148060000	244160000	326970000	263000000	NA	192840000	187920000	190120000	128770000	NA	128040000	NA	124940000	138580000	148480000	113070000	335710000	356030000	641100000	510820000	365220000	232050000	174530000	NA	176560000	180960000	168750000	193050000	NA	137530000	116730000
A0A060HLX1	1-pyrroline-5-carboxylate dehydrogenase	rocA	NVIE_021970	NVIE_RS10565	NA	18374000	NA	18061000	18698000	16226000	17882000	NA	19117000	18617000	17158000	22245000	24773000	19055000	16124000	16460000	15384000	15323000	16386000	18828000	18311000	NA	18357000	NA	27015000	28866000	24774000	28905000	27155000	18778000	18200000	19637000	18495000	NA	15853000	15003000	19108000	19220000	19987000
A0A060HLX3	putative hydroxymethylglutaryl-CoA synthase	hcs	NVIE_000050	NVIE_RS00020	77337000	80169000	56908000	64564000	61837000	66117000	61107000	66776000	81556000	55090000	4640100	94756000	15520000	21873000	74366000	75832000	80044000	NA	85239000	NA	86299000	87818000	NA	86141000	29277000	6896000	7391800	5879100	56536000	4015000	25880000	49089000	22056000	3411500	89712000	94325000	90623000	97308000	88200000
A0A060HLY3	hypothetical protein	NVIE_003980	NVIE_003980	NVIE_RS01925	134590000	129040000	NA	159290000	156270000	138520000	142490000	144060000	134000000	162570000	158020000	165500000	161670000	NA	165230000	155390000	NA	141710000	141980000	NA	153440000	140920000	153890000	141070000	142170000	NA	150150000	145860000	132550000	128710000	114900000	141660000	148880000	169030000	143150000	136610000	130010000	NA	129320000
A0A060HLY5	exported protein of unknown function	NVIE_022130	NVIE_022130	NVIE_RS10640	38478000	44349000	NA	34894000	38095000	40266000	35252000	36036000	30513000	29261000	33483000	24766000	35016000	27925000	23875000	30936000	20199000	27810000	19353000	41248000	20034000	29173000	24210000	20810000	54660000	61005000	78881000	75299000	46370000	26356000	26305000	NA	28442000	NA	25289000	28146000	26627000	22038000	29673000
A0A060HLY8	30S ribosomal protein S9p	rps9p	NVIE_000200	NVIE_RS00095	958120000	940100000	1506200000	1173000000	1127700000	1213300000	1272700000	1105000000	1010900000	963020000	823760000	1085500000	910170000	799040000	1055600000	1087000000	1179600000	984660000	914090000	888470000	1188300000	1325900000	1323900000	1051200000	855680000	720700000	781250000	678130000	695290000	980990000	995270000	1144000000	806540000	1278900000	913600000	968740000	910180000	NA	905360000
A0A060HLZ2	proteasome, subunit alpha	psmA2	NVIE_022230	NVIE_RS10690	96641000	149590000	153820000	144230000	176420000	114880000	162490000	107830000	151230000	0	0	0	0	0	83907000	NA	80487000	93001000	89009000	135360000	118370000	NA	150330000	122320000	0	0	0	0	0	0	0	0	0	NA	70846000	70257000	71239000	NA	NA
A0A060HLZ5	exosome complex RNA-binding protein	ecr	NVIE_000240	NVIE_RS00120	221150000	192650000	NA	203460000	216160000	165060000	210110000	NA	219530000	275570000	184790000	228730000	185290000	203790000	222420000	NA	247950000	230750000	246020000	223750000	238290000	202770000	244210000	250820000	266810000	247600000	195480000	221660000	246140000	270850000	247360000	295170000	255020000	229510000	305770000	212740000	248520000	288070000	260650000
A0A060HM00	prefoldin, subunit beta	NVIE_000290	NVIE_000290	NVIE_RS00145	NA	103060000	108550000	83192000	114220000	91083000	121690000	99243000	82167000	94257000	99793000	83893000	76170000	67667000	NA	NA	102140000	97260000	96520000	98371000	88329000	77783000	84231000	NA	NA	59899000	68446000	NA	63394000	NA	94445000	89019000	79124000	88135000	NA	81553000	92255000	NA	91825000
A0A060HM05	thiosulfate sulfurtransferase	NVIE_000340	NVIE_000340	NVIE_RS00170	351550000	445950000	346280000	525620000	505290000	383910000	481950000	464940000	516630000	395790000	301250000	365210000	310350000	326410000	432010000	383270000	NA	428950000	467180000	428010000	524530000	502120000	662690000	600550000	420140000	473200000	460360000	380400000	352000000	503680000	415990000	488460000	383930000	324900000	462180000	419620000	405880000	488660000	463270000
A0A060HM07	nicotinamide-nucleotide adenylyltransferase	NVIE_022370	NVIE_022370	NVIE_RS10755	14787000	21402000	0	0	20434000	21833000	18870000	0	17034000	0	0	0	15371000	16604000	0	0	15114000	16461000	0	17215000	20046000	18594000	17783000	NA	20206000	0	21699000	0	0	19108000	17772000	0	18677000	0	0	16367000	15431000	13119000	0
A0A060HM12	cysteine--tRNA ligase	cysS-2	NVIE_022420	NVIE_RS10780	18556000	NA	NA	17508000	18321000	17769000	17500000	18880000	19297000	19766000	17424000	22941000	16682000	20174000	18756000	19219000	19721000	18217000	NA	18117000	25203000	18195000	22375000	17962000	21036000	21584000	19515000	20460000	NA	18302000	18012000	17638000	19023000	17572000	22379000	NA	NA	22431000	21838000
A0A060HM14	DUTPase superfamily protein	NVIE_004260	NVIE_004260	NVIE_RS02060	NA	44098000	50102000	49073000	52052000	35329000	51497000	41615000	46161000	NA	26714000	27443000	26704000	30020000	NA	52008000	50292000	NA	51104000	45906000	NA	47183000	43849000	45864000	NA	20200000	18105000	NA	20318000	54323000	46988000	38571000	41257000	41403000	NA	33302000	41150000	22467000	38425000
A0A060HM15	putative SepF homologue	NVIE_000440	NVIE_000440	NVIE_RS00220	22449000	14086000	10016000	18589000	21214000	8014000	12639000	17202000	14868000	0	13665000	0	10568000	8138900	15941000	13038000	NA	15870000	12572000	22549000	13192000	20946000	16964000	16264000	NA	8932400	8744500	NA	9284700	11694000	12923000	13983000	0	0	17079000	9175900	18774000	7890200	11712000
A0A060HM19	methionine adenosyltransferase	metK	NVIE_004310	NVIE_RS02085	81045000	83413000	NA	60988000	71362000	67074000	76770000	65836000	71780000	91493000	78098000	77911000	73970000	92614000	73259000	68656000	99178000	68787000	82447000	65883000	82549000	71517000	79318000	91685000	81624000	89634000	82422000	82230000	93104000	81531000	80758000	70423000	67282000	49953000	85502000	89687000	91786000	88613000	82532000
A0A060HM26	cobalamin (Vitamin B12) biosynthesis protein CbiG	cbiG	NVIE_004360	NVIE_RS02110	12298000	11711000	14668000	NA	11788000	NA	12034000	12875000	14737000	12610000	0	16827000	10069000	0	14019000	11884000	15104000	11391000	9787700	13003000	13440000	12051000	11287000	10266000	7272300	12393000	9366200	11958000	11480000	10618000	9800600	8670000	13732000	13141000	12093000	NA	12076000	NA	11899000
A0A060HM29	DEAD-box ATP-dependent RNA helicase	NVIE_022610	NVIE_022610	NVIE_RS10870	33171000	40305000	57450000	43445000	55036000	84940000	74291000	100030000	78886000	24739000	6859100	NA	5431900	11037000	65646000	34991000	64588000	71742000	52773000	48492000	103730000	77045000	79554000	112130000	16717000	14643000	NA	16693000	NA	NA	23729000	NA	25161000	26296000	113800000	149910000	89492000	174020000	150580000
A0A060HM31	translation initiation factor 2, subunit alpha	eIf-2a	NVIE_004410	NVIE_RS02140	NA	122530000	NA	127600000	121730000	115820000	121790000	123360000	122140000	161130000	128830000	149790000	129560000	149370000	127320000	122170000	99048000	109790000	108970000	123000000	122810000	NA	120590000	124640000	154770000	142810000	149430000	174500000	179590000	145930000	145050000	136040000	131340000	NA	128510000	121970000	125760000	NA	125870000
A0A060HM32	putative Zinc/iron permease	NVIE_000590	NVIE_000590	NVIE_RS00295	0	NA	0	0	0	0	0	0	0	0	26767000	0	0	20826000	0	NA	0	0	0	NA	0	0	0	0	0	30125000	33307000	29445000	13910000	0	13259000	0	0	20763000	0	NA	0	0	0
A0A060HM34	protein of unknown function	NVIE_022660	NVIE_022660	#N/A	8127200	6059400	7957500	6892400	6015000	0	0	0	6807800	0	0	0	NA	0	0	0	0	6268800	4109400	0	0	5283600	0	3190700	2979100	0	4734000	0	0	3699400	3340800	NA	4660100	5838900	4450400	NA	4940700	4485000	4825200
A0A060HM36	putative isocitrate lyase /carboxyphosphonoenolpyruvate phosphonomutase	NVIE_004460	NVIE_004460	NVIE_RS02165	145420000	147440000	NA	189260000	165500000	156250000	201540000	164480000	145860000	164230000	165720000	187720000	178040000	146210000	145800000	146020000	148010000	156860000	154500000	153540000	166620000	155100000	173920000	156610000	NA	178930000	189690000	178870000	168360000	162820000	158780000	182770000	145980000	211690000	146450000	139490000	125370000	159230000	136460000
A0A060HM38	protein of unknown function	NVIE_019890	NVIE_019890	#N/A	NA	0	0	NA	0	0	0	0	0	0	0	0	0	0	4222700	0	3226500	0	3118800	0	0	0	3712400	2808300	0	0	0	0	0	0	NA	0	0	0	0	0	0	0	0
A0A060HM41	putative glycosyltransferase	NVIE_004520	NVIE_004520	NVIE_RS02190	6079500	6361300	5107100	5900400	6913800	8111000	6678400	NA	7393400	6648000	5601500	NA	6094000	5691400	NA	7214900	7436700	7888100	7656100	6672300	8432500	6609800	7430900	7540200	0	0	0	6563400	5177200	6146000	7618500	6009400	7389700	NA	7637900	7850100	5666300	6982500	6828900
A0A060HM43	putative methylated-DNA--protein-cysteine methyltransferase	NVIE_000690	NVIE_000690	NVIE_RS00345	0	NA	0	0	0	0	0	0	0	0	0	0	0	0	5858300	0	6351700	5193900	0	4411000	0	0	8928900	0	0	0	0	0	NA	3757000	0	0	0	4737500	0	0	5702100	9182000	10413000
A0A060HM47	delta-aminolevulinic acid dehydratase	hemB21	NVIE_000740	NVIE_RS00370	32691000	36551000	44359000	35410000	33048000	39955000	32333000	38036000	36939000	46426000	46956000	NA	NA	49070000	33083000	NA	NA	32980000	33825000	40003000	33379000	36960000	27796000	32283000	46366000	55793000	55897000	58037000	48368000	38782000	35202000	41315000	39995000	NA	31263000	35504000	32998000	33970000	34342000
A0A060HM48	30S ribosomal protein S15p/S13e	rps15p	NVIE_004560	NVIE_RS02210	NA	1136500000	1182300000	NA	1309600000	1138100000	1214500000	NA	1158800000	NA	966940000	1026200000	912790000	841220000	1040900000	866130000	NA	1210900000	1173100000	1057400000	1276900000	1219100000	NA	1109100000	NA	887690000	759860000	901300000	741760000	1321100000	1047000000	1237800000	878520000	1050900000	1292200000	1109500000	993270000	1349600000	1187100000
A0A060HM51	hypothetical protein	NVIE_022880	NVIE_022880	NVIE_RS10980	8202700	8174400	0	9134700	0	8394000	0	6738200	8494400	8093700	7472000	8516500	7304900	6734200	9488300	9719300	NA	9203900	8517000	NA	10242000	9843300	9278900	9442500	10524000	7662200	7879900	7528500	9066200	8202900	9243500	9342900	8013700	8518600	9405100	9558000	NA	8958200	9168800
A0A060HM52	uncharacterised protein family UPF0201	NVIE_004610	NVIE_004610	NVIE_RS02235	19786000	16106000	35628000	30080000	NA	32456000	34888000	24050000	26148000	NA	19148000	27328000	36042000	22209000	18235000	29793000	19033000	24385000	13005000	23387000	17118000	26641000	NA	18063000	NA	17533000	NA	15152000	19998000	15719000	23440000	20110000	30048000	NA	NA	19847000	27595000	20946000	25135000
A0A060HM57	exported protein of unknown function	NVIE_020090	NVIE_020090	NVIE_RS09665	0	0	0	0	0	0	6452600	7077300	6899400	8912800	7099300	NA	7982900	7053600	4882600	6343100	7772400	4854300	NA	7959700	7520000	0	6710100	0	6298900	7877900	4741800	8010700	7232200	8104200	7120800	0	6507800	0	5392200	6701400	4996400	7487900	6078400
A0A060HM62	hypothetical protein	NVIE_004700	NVIE_004700	NVIE_RS02285	22079000	17658000	18466000	19928000	19006000	NA	15834000	20446000	19791000	10879000	11468000	NA	NA	11191000	18717000	NA	19034000	NA	20202000	21072000	19702000	17100000	17164000	17463000	19208000	14292000	14845000	21858000	23884000	20504000	NA	18994000	18239000	NA	25873000	15641000	23197000	21205000	27393000
A0A060HM71	ferritin, Dps family protein	dps3	NVIE_020180	NVIE_RS09700	1969900000	2427900000	1436700000	2153300000	2240000000	1626100000	1485200000	1111000000	1602200000	1688900000	1600300000	1314700000	1488200000	1707100000	2099500000	1782500000	1902800000	2293900000	2094400000	1740200000	1418000000	1306800000	1826900000	1714500000	NA	2512100000	2568900000	NA	2519800000	1710100000	1363700000	1645500000	1438700000	1709900000	1820200000	1954800000	1879400000	1786000000	1826800000
A0A060HM73	protein of unknown function	NVIE_023140	NVIE_023140	NVIE_RS11100	0	55486000	34861000	8594000	71896000	23113000	58214000	37189000	42570000	0	0	0	0	0	37952000	8616500	25505000	NA	21628000	59872000	32861000	36297000	58968000	60284000	0	0	0	0	NA	0	7537900	13458000	0	0	43376000	33939000	82849000	59955000	45304000
A0A060HM74	GCN5-related N-acetyltransferase	NVIE_004800	NVIE_004800	NVIE_RS02335	6373600	NA	NA	7060300	6231100	6045300	6425400	5954100	4910600	0	7101200	5666400	5299000	0	8002200	8588200	4762300	5957100	7015700	6999100	6599100	NA	7319600	6448300	6094200	NA	5375800	5012300	5844400	3954500	4353100	4880500	NA	6022600	NA	4484700	3587600	4678800	4220400
A0A060HM85	putative anaerobic ribonucleoside-triphosphate reductase	NVIE_020280	NVIE_020280	NVIE_RS09740	107170000	111190000	87622000	84427000	86728000	92280000	97275000	78362000	107880000	76641000	66241000	95587000	70429000	85418000	97148000	97568000	NA	93530000	NA	104570000	116760000	87575000	93951000	101540000	61535000	64558000	NA	59640000	68759000	NA	81266000	80394000	80368000	81967000	106510000	96188000	87687000	91235000	102600000
A0A060HM86	GMP synthase	guaA	NVIE_023300	NVIE_RS11175	57108000	47797000	38266000	47736000	40062000	39193000	46719000	39338000	50252000	51041000	28955000	57454000	33717000	46704000	52042000	53232000	NA	NA	52911000	NA	NA	52339000	54210000	53692000	58364000	54314000	48438000	50515000	63899000	48624000	46985000	52005000	49874000	NA	NA	53037000	53298000	NA	53035000
A0A060HM89	hypothetical protein	NVIE_004960	NVIE_004960	NVIE_RS02415	121760000	115880000	105560000	131540000	NA	90782000	137580000	NA	135330000	NA	100370000	98582000	119590000	130400000	90747000	109920000	139600000	171990000	104110000	114310000	99404000	164070000	161630000	167120000	195830000	126150000	98729000	111320000	156710000	261380000	174160000	142370000	98455000	76873000	167840000	141960000	127510000	165060000	174770000
A0A060HM90	exported protein of unknown function	NVIE_023340	NVIE_023340	NVIE_RS14935	73334000	64180000	68306000	71501000	54903000	38022000	49682000	35678000	51180000	60224000	67106000	55773000	83465000	77710000	71633000	NA	NA	71361000	69614000	69159000	52122000	53828000	62543000	72868000	138400000	NA	142490000	157820000	147030000	NA	69311000	72675000	71995000	69073000	61201000	56074000	72217000	54834000	63590000
A0A060HM92	acetoacetyl-CoA thiolase subunit A	NVIE_020330	NVIE_020330	NVIE_RS09760	167980000	206350000	195720000	113960000	102160000	166600000	143460000	198970000	154820000	569000000	662740000	518300000	676730000	NA	180080000	215090000	184140000	183420000	230910000	184140000	193590000	141370000	132280000	165660000	833100000	883930000	936890000	914980000	745310000	644600000	712720000	682120000	782580000	802350000	252900000	270570000	231930000	234200000	NA
A0A060HM94	50S ribosomal protein L5p	rpl5p	NVIE_0504	NVIE_RS02445	575040000	490670000	573040000	623830000	676840000	524100000	586840000	675270000	520430000	505700000	425450000	467610000	412210000	428390000	524560000	NA	519370000	530470000	NA	602010000	557440000	575710000	604820000	605310000	412380000	432900000	363390000	437690000	400820000	523490000	464950000	NA	464820000	482500000	584070000	NA	575500000	601470000	556900000
A0A060HM95	valine--tRNA ligase	valS	NVIE_023390	NVIE_RS11200	5786500	6271000	0	0	0	0	0	0	5486500	0	0	0	0	0	0	0	0	0	0	0	0	0	0	0	0	5490500	0	0	5750400	6914500	6634300	0	6977600	0	NA	7760600	4828700	7073800	7442400
A0A060HMA0	hypothetical protein	NVIE_023440	NVIE_023440	NVIE_RS11225	NA	0	0	0	0	0	0	NA	0	0	6809700	0	8563800	5633000	0	NA	0	0	0	NA	0	0	0	0	14802000	16412000	12622000	15370000	NA	11994000	0	10853000	12652000	0	0	0	NA	0	0
A0A060HMA4	50S ribosomal protein L23p	rpl23p	NVIE_005100	NVIE_RS02495	0	0	5338700	7470800	0	0	0	0	4805100	0	0	0	0	0	8684200	7786400	0	0	0	0	0	5089600	7346300	0	0	0	0	0	0	0	0	0	0	0	0	0	0	0	0
A0A060HMA7	imidazole glycerol phosphate synthase subunit hisH	hisH	NVIE_023530	NVIE_RS11275	17971000	16240000	21247000	20211000	16032000	20104000	19917000	18994000	21693000	22201000	23572000	25131000	21191000	21237000	19397000	16141000	16592000	19145000	19148000	18243000	21531000	19652000	16477000	19453000	23618000	22169000	25365000	27230000	NA	23614000	NA	22083000	23548000	25089000	20552000	20972000	19313000	NA	19780000
A0A060HMB0	proteasome subunit alpha	psmA1	NVIE_005150	NVIE_RS02520	2215300000	1989500000	NA	2130200000	2407000000	2024700000	2139800000	2615000000	2076700000	2734400000	2629800000	NA	2731600000	2665600000	NA	2051400000	NA	2063800000	2051300000	2358600000	2286300000	2099100000	2157600000	2367600000	2993100000	2831200000	2515600000	2783800000	2480600000	2265500000	2700900000	2683300000	2168900000	2318300000	2052100000	1764500000	2029500000	2367800000	2293000000
A0A060HMB2	ATP phosphoribosyltransferase	hisG	NVIE_023580	NVIE_RS11300	720210000	712730000	NA	856250000	795050000	743750000	752370000	725770000	697640000	808590000	851760000	711810000	903280000	784090000	698900000	738020000	732660000	688060000	699880000	688940000	711250000	763130000	758020000	742730000	833870000	866370000	963040000	891210000	816210000	719290000	788690000	806200000	710440000	766770000	618880000	646110000	659380000	683610000	600760000
A0A060HMB7	putative PQQ dependent glucose 1-dehydrogenase	NVIE_023630	NVIE_023630	NVIE_RS11320	117960000	126730000	108750000	99474000	118770000	121780000	120180000	109400000	111960000	174050000	166060000	161580000	NA	159050000	117640000	128280000	127270000	107880000	130650000	109160000	123690000	125980000	119710000	110230000	169460000	173310000	126980000	146670000	157060000	NA	139610000	136260000	NA	135730000	131280000	112270000	100830000	126090000	120730000
A0A060HMC5	O-methyltransferase, family 2	NVIE_023730	NVIE_023730	NVIE_RS11360	13493000	0	0	13899000	4797800	9253500	13691000	0	22930000	13419000	6582100	18164000	5618100	6062400	22072000	NA	22526000	21611000	21307000	NA	NA	16206000	16772000	17421000	18608000	16024000	17022000	15877000	21763000	30881000	34851000	33796000	47578000	41592000	24160000	23026000	20817000	28168000	30039000
A0A060HMC6	PUA domain containing protein	NVIE_005300	NVIE_005300	NVIE_RS02590	51828000	71789000	76116000	55617000	56312000	89465000	64644000	49866000	56962000	68333000	79208000	64840000	68543000	79308000	58148000	50375000	52600000	60854000	47642000	41767000	50360000	53105000	49152000	43735000	86364000	86073000	98043000	94754000	104020000	62685000	59367000	61662000	57671000	63164000	52373000	NA	50867000	52800000	51387000
A0A060HMD8	hypothetical protein	NVIE_020640	NVIE_020640	NVIE_RS09915	85232000	63678000	77174000	76158000	80130000	60339000	76386000	49768000	83721000	79775000	66065000	NA	62544000	67123000	NA	82117000	81873000	78097000	85191000	80727000	91352000	79642000	86462000	73035000	NA	64259000	NA	62283000	63480000	71815000	64579000	74910000	68683000	76286000	NA	56578000	60802000	68860000	65158000
A0A060HME2	putative membrane associated signal transduction histidine kinase, with extracellular ligand binding and ATP binding domain	NVIE_001570	NVIE_001570	NVIE_RS00775	0	0	0	0	0	0	0	0	0	0	0	0	0	0	0	0	0	0	0	0	0	0	0	0	0	0	0	0	0	0	0	0	0	0	0	5200400	4691200	0	0
A0A060HME5	hypothetical protein	NVIE_020700	NVIE_020700	NVIE_RS09940	64517000	70264000	NA	76997000	72472000	75161000	77041000	64926000	67087000	75344000	78546000	64274000	94683000	83217000	50985000	57669000	56324000	73153000	71406000	61957000	61849000	66114000	72418000	84122000	89047000	92932000	108930000	97106000	80093000	48588000	80836000	76288000	59678000	60083000	65028000	62245000	60983000	69540000	58831000
A0A060HME6	tryptophan synthase, beta chain	trpB	NVIE_005470	NVIE_RS02680	0	NA	0	0	0	0	0	0	0	0	0	0	0	0	0	0	0	0	0	0	0	0	0	0	6727400	0	0	0	4155900	0	0	0	0	0	0	NA	0	0	0
A0A060HME7	ribose-5-phosphate isomerase	rpiA	NVIE_001620	NVIE_RS00800	94093000	89370000	119200000	104530000	98015000	92125000	103420000	85042000	95176000	118820000	93476000	101670000	109430000	97838000	99737000	104270000	NA	96510000	99000000	100430000	102280000	90904000	95785000	86555000	103620000	NA	101800000	102750000	99408000	99749000	109490000	109580000	102190000	115680000	109870000	93797000	102940000	99881000	98220000
A0A060HMF2	chaperone protein dnaK	dnaK	NVIE_024010	NVIE_RS11500	586500000	789200000	762710000	487380000	664380000	706540000	678540000	867020000	571920000	635990000	609510000	623290000	NA	NA	558990000	563590000	658940000	557970000	642430000	570590000	590220000	NA	584110000	577750000	665210000	732990000	705830000	597730000	571350000	502520000	495380000	485490000	511500000	525940000	720420000	684920000	624950000	635960000	681810000
A0A060HMF8	protein of unknown function	NVIE_001740	NVIE_001740	NVIE_RS00845	0	0	0	NA	NA	0	0	0	0	0	0	0	0	0	0	0	0	NA	0	0	0	0	3711000	3246100	0	0	0	0	0	0	0	0	0	0	3756900	4074700	NA	2576700	4393600
A0A060HMH0	putative dienelactone hydrolase family	NVIE_024180	NVIE_024180	NVIE_RS11585	0	0	0	0	0	0	0	0	0	0	0	0	0	0	3999400	0	3908400	0	0	0	0	0	3734700	4043800	0	NA	0	0	0	0	0	0	0	0	0	0	0	0	0
A0A060HMH5	pfkB family carbohydrate kinase	NVIE_024230	NVIE_024230	NVIE_RS11610	36680000	35810000	NA	41396000	33938000	36176000	41093000	34155000	34623000	30063000	31242000	36328000	42692000	34894000	31426000	33437000	NA	NA	33397000	30923000	NA	30215000	30776000	33877000	40173000	36006000	41435000	37823000	44130000	NA	44491000	40464000	43930000	NA	35587000	35833000	34847000	40366000	40293000
A0A060HMH8	chorismate synthase	aroC	NVIE_005750	NVIE_RS02820	7440200	5786500	7786400	5983200	7031000	5969100	4951500	7475400	6534100	8165700	5209600	10200000	9105100	7145800	6563200	6118400	7011600	6204400	NA	6345300	7678800	5907000	8071300	7928800	9117100	9298800	8781600	NA	9580700	7743600	NA	7800100	7444000	NA	7152100	9877900	6246900	7349500	9362000
A0A060HMH9	putative nickel-responsive regulator 1	NVIE_020990	NVIE_020990	NVIE_RS10085	0	0	0	0	0	0	0	0	0	0	0	0	0	0	0	0	0	NA	0	3446300	0	3735400	0	0	0	0	0	0	0	0	0	0	0	0	0	0	0	0	0
A0A060HMI0	30S ribosomal protein S27e	rps27e	NVIE_024280	NVIE_RS11635	33111000	36621000	NA	32999000	37204000	37210000	31362000	34295000	37707000	33863000	24949000	NA	26735000	37099000	34353000	31647000	45152000	40460000	42816000	35995000	32337000	36266000	45114000	NA	30941000	33314000	NA	37297000	33684000	45050000	54893000	39580000	34402000	NA	NA	40018000	53357000	46893000	39154000
A0A060HMI7	3-dehydroquinate synthase	aroB	NVIE_005840	NVIE_RS02865	72951000	67630000	51630000	58706000	62504000	76299000	68967000	83778000	63481000	89877000	78100000	93414000	74843000	96763000	76536000	69100000	75782000	63040000	76363000	78977000	75647000	67647000	62100000	80990000	85980000	99794000	76236000	102370000	109800000	78314000	92470000	71512000	91323000	75567000	88865000	85787000	NA	83694000	92517000
A0A060HMI9	Kelch repeat-containing protein	NVIE_021080	NVIE_021080	NVIE_RS10130	0	0	0	0	0	0	0	0	0	0	0	0	0	0	0	0	0	0	0	0	0	0	0	0	0	3229900	4135300	0	3382500	0	0	0	0	0	0	0	0	0	0
A0A060HMJ4	putative citrate/ citryl-CoA lyase	citE	NVIE_024430	NVIE_RS11710	100330000	119410000	120580000	111350000	124580000	98365000	98189000	116440000	101480000	NA	157800000	NA	161860000	166130000	116640000	106690000	123070000	101710000	119190000	102240000	101990000	NA	NA	106830000	147820000	NA	145370000	158280000	158870000	161620000	155510000	168320000	151020000	NA	NA	101650000	104120000	109220000	108980000
A0A060HMJ8	DNA alkylation repair enzyme	NVIE_024490	NVIE_024490	NVIE_RS11740	4061100	3988500	5424100	6756500	4113700	5173200	5278400	NA	4817700	0	3603500	0	3677100	0	NA	5085700	4205200	4519900	6192900	NA	5854100	NA	5718100	5806500	5654600	NA	6058600	5796400	NA	6296200	7113300	6948800	6842200	NA	4273300	6306300	4703600	4774500	5925600
A0A060HMK3	putative O-methyltransferase	NVIE_021230	NVIE_021230	NVIE_RS10200	11750000	12156000	14446000	12378000	9034500	13373000	9708100	NA	12405000	13571000	10494000	NA	13756000	8383900	13082000	NA	10645000	11277000	11818000	14599000	15214000	11141000	14183000	11798000	16553000	22101000	19778000	17608000	23430000	16042000	15649000	15933000	20056000	20580000	10220000	9161700	9275600	9265100	10862000
A0A060HMK9	hypothetical protein	NVIE_006080	NVIE_006080	NVIE_RS02980	35310000	23674000	27268000	37730000	31601000	24601000	32896000	36226000	26174000	28909000	27152000	NA	25245000	19914000	35512000	27043000	22867000	30823000	31008000	30832000	33190000	NA	32130000	33183000	25347000	0	0	0	30896000	31594000	30407000	37586000	25713000	NA	NA	NA	27711000	24508000	25057000
A0A060HML3	hypothetical protein	NVIE_006130	NVIE_006130	NVIE_RS03005	201910000	248490000	NA	231570000	271120000	263560000	254600000	246790000	NA	114630000	138710000	104340000	151680000	106390000	156140000	148940000	138890000	NA	141010000	215130000	139930000	213770000	177470000	145620000	187760000	166830000	NA	206330000	158780000	127670000	117530000	117620000	132600000	145440000	164700000	159790000	143450000	161100000	148380000
A0A060HML7	Beta propeller domain containing protein	NVIE_002220	NVIE_002220	NVIE_RS01085	160510000	138430000	159010000	133860000	133300000	139010000	146360000	155180000	148480000	170370000	175060000	182820000	171200000	193060000	163960000	174210000	148270000	143020000	161090000	154120000	165720000	143090000	138130000	152430000	122760000	125730000	114330000	114900000	135410000	161450000	175380000	152590000	163350000	179220000	155180000	139110000	143170000	152290000	159150000
A0A060HML9	putative CBS domain-containing signal transduction	NVIE_024740	NVIE_024740	NVIE_RS11855	33430000	22255000	16953000	27820000	14961000	10745000	0	0	10688000	0	10092000	0	0	7080000	14318000	NA	13115000	13172000	14832000	14026000	0	0	9027400	7349100	0	11157000	17663000	7862000	0	11713000	7432700	0	16527000	0	9480800	10621000	12755000	0	0
A0A060HMM2	protein of unknown function	NVIE_006220	NVIE_006220	NVIE_RS03045	0	12834000	0	10080000	0	7326500	6352300	0	9074000	0	0	0	0	0	8790500	NA	10176000	8676100	9651800	0	9428900	0	0	8476300	NA	7362300	7751300	7025800	5932600	7683500	3882000	7764300	0	8905200	7595900	6559900	0	5692100	0
A0A060HMM3	hypothetical protein	NVIE_002310	NVIE_002310	NVIE_RS01130	181270000	188480000	NA	152390000	177480000	156970000	147160000	166910000	144310000	110110000	179010000	118380000	181260000	105900000	121140000	NA	108680000	135340000	111050000	NA	109110000	117480000	91084000	103790000	188840000	138480000	171100000	209590000	121590000	139720000	143920000	115310000	170730000	163290000	149150000	125400000	134730000	116700000	148490000
A0A060HMM6	putative UPF0284 protein	NVIE_002360	NVIE_002360	NVIE_RS01155	0	0	0	0	0	0	0	0	0	0	0	0	0	0	0	0	4793400	0	4057600	0	0	0	0	0	0	0	0	0	0	0	0	0	0	0	0	0	0	0	0
A0A060HMM8	protein of unknown function	NVIE_006270	NVIE_006270	NVIE_RS03070	0	7083700	0	9913000	0	7456400	8132400	0	6869500	0	NA	0	0	0	4398500	0	0	5160900	0	0	0	0	0	0	0	0	NA	0	0	0	0	0	NA	0	0	6247000	4563500	0	0
A0A060HMN0	hypothetical protein	NVIE_002410	NVIE_002410	NVIE_RS01180	88722000	85320000	NA	103040000	98120000	105180000	91464000	93374000	81689000	93041000	101110000	116570000	115630000	93660000	87650000	94072000	74537000	92948000	84243000	96182000	90597000	87540000	76840000	75143000	115650000	91951000	99537000	102060000	106420000	85253000	87017000	101750000	102160000	NA	NA	86777000	84108000	86001000	88343000
A0A060HMN3	protein of unknown function	NVIE_024870	NVIE_024870	NVIE_RS11905	19819000	15057000	18903000	21598000	17789000	23014000	21239000	17511000	21260000	0	13205000	15341000	17037000	0	18490000	16389000	17262000	NA	15555000	23082000	21084000	23691000	19241000	21196000	0	NA	0	0	0	15970000	16226000	19003000	16793000	NA	14548000	14025000	NA	12930000	13882000
A0A060HMN9	nitroreductase-like protein	NVIE_006360	NVIE_006360	NVIE_RS03115	64682000	82054000	61129000	70367000	85589000	44243000	58995000	62246000	59584000	60779000	NA	NA	61632000	61956000	52907000	61989000	66282000	70226000	60881000	59997000	59750000	NA	NA	61446000	46803000	59203000	55352000	42362000	32621000	53303000	34036000	41030000	31406000	22802000	NA	37510000	NA	37185000	36468000
A0A060HMP5	alpha-aminoadipate lysW ligase LysX	lysX1	NVIE_002660	#N/A	204220000	213020000	227900000	217390000	195870000	209970000	182770000	193150000	217200000	197970000	NA	192540000	207800000	195420000	206640000	198720000	191290000	209290000	196930000	203970000	200160000	209580000	179610000	175110000	243660000	221350000	222100000	285230000	279440000	257790000	249480000	NA	256550000	266600000	196360000	219810000	222460000	197760000	211330000
A0A060HMP8	DUF59 domain-containing protein	NVIE_002710	NVIE_002710	NVIE_RS01315	20675000	18236000	23560000	NA	19918000	NA	28161000	15408000	17913000	0	0	0	10784000	15191000	19733000	19198000	18425000	16807000	15599000	17202000	19904000	20736000	22293000	NA	0	0	9558600	0	8471900	17620000	NA	19425000	15229000	21336000	16800000	16664000	13337000	13527000	13380000
A0A060HMQ1	succinate dehydrogenase flavoprotein subunit/fumarate reductase	sdhA	NVIE_002760	NVIE_RS01340	83189000	86711000	67806000	65418000	64710000	82130000	80547000	86341000	84130000	158730000	NA	150600000	149570000	NA	88360000	83687000	92198000	87766000	96280000	81072000	88671000	67566000	69466000	83076000	199570000	163680000	128380000	117300000	172670000	155520000	170790000	172050000	153870000	NA	97750000	103590000	81470000	92839000	90739000
A0A060HMQ2	protein of unknown function	NVIE_021390	NVIE_021390	NVIE_RS10275	6360800	5437000	0	8639400	0	0	8628600	0	0	0	0	NA	0	0	8500800	8970500	7583000	7879100	7798700	NA	10667000	10279000	9006300	9098400	0	0	0	0	NA	6690900	9779600	8341100	8010300	10579000	9880800	9426200	7468500	12651000	11151000
A0A060HMQ5	histidine--tRNA ligase	hisS	NVIE_002810	NVIE_RS01365	116170000	103920000	NA	96943000	110440000	97765000	103050000	113250000	101890000	134690000	133910000	NA	129670000	137610000	104110000	107040000	96655000	113520000	115520000	108760000	93812000	102300000	100300000	104940000	124920000	128420000	127980000	138320000	134190000	NA	110150000	115870000	110230000	101650000	119450000	96030000	111550000	100390000	97864000
A0A060HMQ6	ABC efflux transporter, ATP-binding protein, Drug Exporter-1 (DrugE1) Family	NVIE_025090	NVIE_025090	NVIE_RS11990	NA	43130000	NA	46280000	42767000	NA	39364000	42697000	37761000	30791000	50607000	35738000	59634000	38075000	33133000	NA	26621000	29420000	30673000	40779000	30400000	37022000	29125000	26039000	34917000	41277000	NA	34659000	38483000	22249000	17867000	27111000	36055000	34575000	29527000	38276000	41061000	27503000	28660000
A0A060HMR1	putative ferredoxin-dependent sulfite reductase	sir	NVIE_025140	NVIE_RS12010	30630000	36488000	NA	NA	30069000	33639000	40003000	33512000	33291000	44405000	41599000	46821000	39441000	41302000	29576000	NA	27334000	27952000	NA	40097000	39723000	30884000	29038000	31199000	37313000	55020000	NA	42494000	34790000	40386000	35761000	30577000	33379000	36347000	25651000	31696000	29114000	23454000	16785000
A0A060HMR4	uncharacterised protein family UPF0147	NVIE_006610	NVIE_006610	NVIE_RS03220	397740000	400580000	511520000	389080000	435740000	366990000	350430000	453790000	372620000	389730000	386890000	326550000	305450000	292760000	372260000	416810000	414870000	339820000	341880000	366350000	318090000	376350000	415030000	282650000	336590000	316200000	269030000	159220000	246950000	386330000	320480000	355980000	356710000	389250000	NA	328070000	325960000	NA	287870000
A0A060HMR7	conserved protein of unknown function	NVIE_021500	NVIE_021500	NVIE_RS10335	26166000	20513000	23048000	25808000	22110000	20829000	26560000	27333000	23680000	0	0	0	16685000	17106000	26865000	26847000	21957000	22754000	24275000	20652000	NA	29094000	22882000	25594000	15897000	16700000	15201000	20741000	21510000	NA	21669000	22329000	22311000	NA	31799000	27241000	26413000	30299000	23638000
A0A060HMR8	conserved protein of unknown function	NVIE_025190	NVIE_025190	NVIE_RS12035	73858000	69880000	94753000	78973000	57264000	75417000	67839000	45127000	61836000	NA	63144000	64088000	65367000	63478000	58019000	NA	52036000	53464000	52018000	67107000	66515000	59770000	58592000	58749000	62062000	50317000	50991000	64988000	58507000	53088000	57432000	58265000	65261000	66616000	56472000	57190000	52487000	60381000	60325000
A0A060HMS3	deoxyhypusine synthase	dys1	NVIE_025230	NVIE_RS12060	92167000	88904000	105490000	96588000	86201000	99577000	108210000	95731000	105070000	57871000	72455000	74979000	80000000	65525000	68449000	84893000	71258000	90634000	74094000	90616000	83853000	84057000	79366000	75844000	48304000	47534000	68668000	60105000	52811000	69902000	62651000	69835000	86448000	80816000	81111000	85656000	79184000	77262000	86357000
A0A060HMS6	putative adenylyl-sulfate kinase	cysC	NVIE_021700	NVIE_RS10430	NA	196430000	NA	194030000	214980000	NA	212800000	196800000	173100000	214840000	202030000	232850000	244390000	221270000	203650000	206650000	NA	197410000	199120000	201760000	177300000	196880000	194090000	176710000	254350000	239790000	281120000	282450000	251760000	203480000	200770000	236250000	210850000	268900000	178930000	NA	193990000	180280000	166510000
A0A060HMS8	protein of unknown function	NVIE_003080	NVIE_003080	NVIE_RS01495	28856000	17940000	31490000	24222000	22840000	27760000	19197000	18697000	17998000	NA	18895000	17485000	NA	20012000	23186000	26138000	13972000	19147000	25087000	NA	22014000	19667000	14351000	18265000	NA	18945000	NA	19367000	20683000	13243000	19388000	16149000	15829000	20442000	18738000	15114000	17152000	14314000	15369000
A0A060HMT1	putative xylanase/chitin deacetylase	NVIE_021750	NVIE_021750	NVIE_RS10455	3765400	3868400	0	4031500	4809800	0	3656100	0	0	0	0	0	0	NA	4541000	0	5175900	4465800	0	4066500	4939900	NA	5615000	5638500	0	0	0	0	0	0	0	0	0	0	0	NA	0	0	0
A0A060HMT2	3-hydroxypropionyl-CoA synthetase	NVIE_003120	NVIE_003120	NVIE_RS01515	1224300000	1218700000	1036000000	951890000	1062100000	1004700000	1104900000	1175900000	1103100000	1911000000	1816500000	1724900000	1782100000	NA	1132700000	1124000000	1217900000	1090500000	1239700000	1059100000	1256800000	947560000	1178300000	1167700000	1998200000	2066000000	1899200000	1777400000	1844300000	1975000000	1774900000	2033000000	1702900000	1690100000	1270200000	1166500000	1110000000	1180900000	1224800000
A0A060HMT3	phosphomethylpyrimidine synthase	thiC	NVIE_006750	NVIE_RS03280	18509000	16503000	NA	16334000	12497000	14926000	19446000	NA	18528000	0	0	0	0	0	NA	19178000	17885000	18147000	19561000	22129000	17232000	14435000	16303000	18861000	0	0	0	0	0	0	9473500	16724000	0	0	21653000	23634000	NA	23510000	NA
A0A060HMT7	putative FAD synthase	ribL	NVIE_003170	NVIE_RS01540	47593000	44090000	61254000	48220000	43160000	54063000	45872000	52484000	43036000	40903000	39883000	35925000	43154000	46344000	45304000	46699000	34973000	39579000	42043000	45115000	46500000	46587000	37617000	42035000	40213000	32871000	42541000	31425000	43241000	NA	45271000	48563000	47861000	44453000	43693000	42083000	43535000	41223000	NA
A0A060HMT8	serine/glycine hydroxymethyltransferase	glyA	NVIE_021860	NVIE_RS10500	542040000	597850000	NA	569540000	606750000	588460000	554700000	631810000	521820000	656790000	NA	622390000	598390000	596240000	533550000	525350000	484000000	463280000	567670000	588530000	562700000	534990000	532450000	NA	NA	590670000	576110000	578450000	568830000	495740000	496890000	566940000	508940000	594190000	491250000	NA	478320000	493740000	509750000
A0A060HMT9	putative glucosamine-1-phosphate N-acetyltransferase	NVIE_006810	NVIE_006810	NVIE_RS03295	12301000	11887000	NA	10648000	10834000	12822000	10730000	10332000	11581000	14328000	16515000	12631000	12545000	17298000	11966000	12704000	10324000	12077000	9101000	11341000	11605000	11068000	NA	12117000	11637000	13099000	18362000	NA	15470000	11737000	NA	12052000	11982000	12676000	12037000	12661000	11543000	11873000	11334000
A0A060HMU1	proline--tRNA ligase	proS	NVIE_003210	NVIE_RS01570	NA	114280000	113420000	123790000	114970000	121820000	117830000	117820000	NA	143470000	133720000	NA	142480000	138350000	138450000	136630000	137910000	136310000	NA	126590000	NA	126740000	134710000	129450000	122030000	137920000	144960000	125730000	140770000	157940000	NA	157820000	153680000	NA	146700000	133600000	128340000	153620000	131410000
A0A060HMU4	myo-inositol-1-phosphate synthase	ino	NVIE_003260	NVIE_RS01590	60107000	69239000	80262000	68511000	58711000	68076000	72699000	58817000	66317000	110160000	91120000	102000000	83765000	94686000	74979000	79423000	82581000	NA	76211000	66358000	86976000	69487000	78195000	64654000	88096000	95925000	95760000	82370000	75251000	78420000	76592000	81936000	81669000	84581000	71546000	84756000	69361000	81687000	75851000
A0A060HMU9	DNA/RNA-binding protein Alba	albA	NVIE_003310	NVIE_RS01615	757320000	804040000	NA	NA	NA	731290000	826550000	747540000	763090000	592160000	621510000	NA	NA	647890000	682370000	702280000	NA	718840000	666470000	681520000	643700000	835080000	1136600000	926280000	NA	566730000	568080000	572540000	NA	671860000	598140000	669390000	466640000	283780000	562630000	578270000	733150000	745370000	621560000
A0A060HMV0	putative transcriptional regulator, MarR family	NVIE_021990	NVIE_021990	NVIE_RS10575	6093600	7234200	13097000	9654800	11061000	6987700	7334400	7721500	6444300	0	0	NA	0	0	6557300	8166000	0	0	9023600	0	0	7314000	10103000	6868300	0	0	0	0	NA	5493200	5872900	0	0	0	6410400	5142200	0	6358600	0
A0A060HMV1	conserved exported protein of unknown function	NVIE_025480	NVIE_025480	NVIE_RS12185	NA	0	0	0	0	0	0	0	0	0	0	0	0	0	8305700	0	8325300	0	0	14837000	0	0	0	11731000	0	0	0	0	0	0	0	0	0	0	0	0	0	0	0
A0A060HMV4	protein of unknown function	NVIE_022040	NVIE_022040	NVIE_RS10600	4380500	0	3575300	8093500	0	0	0	0	9068600	0	0	0	0	0	10832000	NA	8344400	10187000	9606500	0	9815800	0	0	11061000	33630000	27641000	20165000	31565000	NA	25758000	26687000	25051000	24810000	NA	13450000	17066000	13920000	19087000	19281000
A0A060HMV9	putative transcription elongation factor NusA	NVIE_003460	NVIE_003460	NVIE_RS01690	25399000	23093000	NA	28476000	26288000	25335000	30414000	NA	26459000	22359000	14741000	NA	16002000	15915000	35814000	27020000	28963000	23369000	35336000	NA	NA	31748000	30440000	30514000	24187000	22633000	NA	25971000	NA	32145000	29555000	32611000	30990000	33126000	39513000	37157000	34761000	39851000	34139000
A0A060HMW4	DNA polymerase IV	dbh2	NVIE_003510	NVIE_RS01715	0	0	0	0	0	NA	0	0	0	0	0	NA	0	0	0	0	0	0	0	0	0	0	0	0	NA	2354800	2257000	2702100	3098800	0	NA	0	0	0	0	0	0	0	0
A0A060HMX3	putative pirin family protein	NVIE_022340	NVIE_022340	NVIE_RS10745	0	0	0	13173000	13626000	7411100	0	0	9592500	0	0	0	0	0	12521000	0	12172000	14428000	0	8769300	NA	9921000	12611000	10549000	16115000	13111000	15882000	14581000	15772000	17205000	14057000	13538000	14080000	17512000	13216000	14947000	NA	12558000	11715000
A0A060HMY0	DNA-directed RNA polymerase, subunit E``	rpoE''	NVIE_003750	NVIE_RS01825	110270000	89799000	105590000	94735000	NA	74721000	94121000	96641000	78574000	100350000	118080000	71732000	83862000	90483000	97841000	97516000	87499000	72976000	90363000	94239000	92540000	78246000	82611000	98555000	79599000	69936000	61938000	56417000	46119000	94876000	97939000	80384000	78363000	88278000	NA	NA	75067000	74668000	76999000
A0A060HMY1	hypothetical protein	NVIE_022490	NVIE_022490	NVIE_RS10815	152620000	119740000	115790000	84758000	135770000	80675000	78783000	73260000	95573000	NA	92917000	76464000	87442000	70478000	81924000	141070000	141900000	99491000	103230000	76365000	136100000	100410000	99375000	57596000	73133000	44065000	75914000	64791000	57846000	NA	71916000	82651000	90692000	85883000	85194000	75115000	92717000	NA	75729000
A0A060HMY3	conserved protein of unknown function	NVIE_2639	NVIE_2639	NVIE_RS12355	16060000	12318000	0	10311000	8798400	0	0	0	0	0	0	0	0	NA	11234000	NA	11383000	NA	10054000	NA	0	0	0	0	0	0	0	0	0	12441000	0	0	12359000	0	0	0	0	0	0
A0A060HMY4	putative Sm-like ribonucleoprotein, core (modular protein)	NVIE_022540	NVIE_022540	NVIE_RS10835	1062700000	938680000	713670000	683720000	1055600000	759650000	777800000	1101700000	739620000	722980000	597160000	620610000	457210000	522290000	950500000	841580000	1128100000	670320000	831680000	835260000	868490000	692260000	1130600000	564830000	557280000	460190000	333110000	167180000	269500000	695680000	482350000	625850000	428240000	394950000	866130000	606510000	474760000	443890000	693300000
A0A060HMZ0	putative methionine synthase	metH	NVIE_025920	NVIE_RS12395	0	0	0	0	0	0	0	0	0	0	0	0	0	0	0	0	0	0	0	0	0	0	0	0	0	0	0	NA	0	0	0	0	0	0	0	4405700	4051000	0	0
A0A060HMZ2	protein of unknown function	NVIE_022690	NVIE_022690	NVIE_RS15555	12827000	15758000	14589000	NA	15530000	NA	12837000	13254000	12119000	0	0	0	0	0	0	0	14248000	14461000	14162000	12757000	0	15828000	9903800	0	0	0	13942000	22970000	0	18445000	18314000	NA	18004000	NA	16572000	14979000	17928000	16612000	NA
A0A060HMZ3	protein of unknown function	NVIE_003940	NVIE_003940	NVIE_RS01910	39567000	33736000	36081000	38678000	27149000	27052000	32543000	30020000	42434000	193820000	206690000	171370000	186360000	170320000	206020000	185840000	155800000	185660000	169870000	91585000	82507000	57079000	94935000	71104000	142240000	144520000	NA	158830000	131950000	129140000	104690000	117880000	127720000	125700000	145860000	113430000	127080000	NA	120840000
A0A060HMZ4	putative DNA/RNA-binding protein Alba	NVIE_025970	NVIE_025970	NVIE_RS12415	27396000	22185000	41962000	26904000	44733000	48564000	50362000	46146000	43456000	9784200	0	20772000	0	0	28487000	21351000	40404000	35990000	31877000	38326000	49514000	59021000	42232000	46880000	0	0	0	0	0	0	0	NA	0	0	30827000	33687000	47916000	67721000	34651000
A0A060HMZ5	30S ribosomal protein S8e	rps8e	NVIE_006980	NVIE_RS03385	1046400000	878180000	NA	979220000	1108700000	820710000	958330000	NA	978570000	927300000	799470000	660530000	964930000	856900000	797540000	757860000	875800000	1003300000	1047600000	1034600000	885670000	967390000	1179300000	1188200000	NA	843030000	NA	868340000	846120000	962090000	1015500000	1172700000	775850000	565030000	1035500000	NA	1002700000	1060400000	923610000
A0A060HMZ6	putative transcriptional regulator, ArsR family	NVIE_022740	NVIE_022740	NVIE_RS10920	2914000	NA	7968400	7023700	4842600	5850500	6039500	4903900	3701400	0	8088800	0	6882500	0	0	6602100	2553500	4313200	0	4446200	NA	5296400	4086700	3315600	0	3514500	6085500	0	3361200	0	0	0	0	0	0	3166200	3896700	2473900	0
A0A060HMZ9	aspartate carbamoyltransferase regulatory subunit	pyrI	NVIE_022790	NVIE_RS10945	31892000	30140000	36475000	36300000	31772000	37791000	32017000	31192000	36155000	33615000	33201000	27659000	25400000	24149000	37528000	33514000	40419000	34590000	30248000	27528000	40312000	35832000	30963000	29377000	23426000	21212000	24917000	20964000	24345000	35027000	35734000	NA	34478000	NA	30220000	39928000	36262000	28692000	24382000
A0A060HN07	ADP-ribose pyrophosphatase (modular protein)	NVIE_026070	NVIE_026070	NVIE_RS12465	NA	9631500	12770000	17495000	11723000	16909000	13650000	10642000	13179000	13271000	11725000	NA	13951000	NA	13631000	10715000	NA	13506000	12059000	0	14336000	14134000	0	10899000	18006000	13165000	12290000	15760000	14896000	12800000	15257000	16307000	13925000	NA	14737000	14386000	11793000	15660000	NA
A0A060HN08	archaeal A1A0-type ATP synthase, subunit A	atpA	NVIE_022900	NVIE_RS10990	2301300000	2072200000	1777400000	1783800000	1926900000	1898000000	1934400000	2180700000	2196600000	2120800000	1770500000	2127700000	1873000000	2244900000	2344500000	2128400000	2383000000	2165600000	NA	2063800000	2444600000	1943600000	1971600000	2313100000	2090800000	1992200000	1780200000	1848800000	2208300000	2240100000	2321400000	2324200000	2397200000	NA	2653000000	2453500000	2420200000	2674000000	2808600000
A0A060HN12	archaeal A1A0-type ATP synthase, subunit I	atpI	NVIE_022970	NVIE_RS11010	472660000	429660000	NA	391390000	421590000	429220000	427950000	516700000	431740000	462060000	NA	NA	480050000	470630000	491390000	469330000	489470000	513800000	NA	447660000	535070000	485650000	417860000	403640000	431450000	404850000	348970000	373420000	360960000	483350000	540940000	510440000	527890000	NA	527650000	470430000	418660000	524290000	575030000
A0A060HN18	hypothetical protein	NVIE_0426	NVIE_0426	NVIE_RS02040	9997100	13204000	11839000	10105000	12000000	9805300	10563000	10882000	10775000	14335000	NA	12836000	13392000	14296000	10849000	11294000	12263000	11123000	12182000	9298000	11281000	11064000	15176000	13334000	16397000	19345000	17912000	18584000	17551000	NA	10057000	11204000	10787000	9064800	13619000	14335000	10929000	11100000	8632000
A0A060HN22	hypothetical protein	NVIE_004270	NVIE_004270	NVIE_RS02065	144940000	127730000	122020000	136960000	135860000	115290000	121600000	135550000	133740000	153030000	134120000	137180000	NA	136880000	126910000	125230000	108160000	141560000	139970000	156130000	125950000	140150000	109180000	125310000	133100000	125300000	120750000	142310000	113180000	147160000	130430000	153960000	141870000	NA	124980000	109220000	123950000	117000000	123980000
A0A060HN26	3-oxoacyl-(acyl-carrier-protein) reductase	fabG1	NVIE_004320	NVIE_RS02090	72712000	77421000	88808000	73244000	85299000	73693000	75658000	91077000	65362000	90099000	88843000	76552000	79076000	82903000	70219000	68946000	66649000	64070000	65564000	69810000	64377000	61560000	63094000	74592000	79749000	95874000	89024000	98816000	70127000	69312000	54944000	56414000	63955000	58241000	70003000	67814000	67761000	NA	72612000
A0A060HN31	hypothetical protein	NVIE_007480	NVIE_007480	NVIE_RS03635	26909000	28372000	NA	26006000	24287000	24443000	26519000	22204000	27091000	33207000	27105000	36105000	24507000	32131000	29098000	29379000	23874000	23162000	25614000	26754000	NA	26481000	26198000	26037000	NA	NA	28497000	28908000	30191000	24623000	22780000	26662000	NA	24632000	24528000	25424000	NA	23990000	26634000
A0A060HN38	protein pelota	pelA	NVIE_007570	NVIE_RS03680	59626000	56390000	68110000	59328000	55533000	68345000	58257000	64084000	58021000	68130000	72655000	NA	68492000	71444000	60850000	59539000	57354000	54864000	56903000	56282000	55422000	58468000	53921000	58475000	60386000	55923000	61236000	64015000	53878000	59163000	54552000	51871000	56346000	NA	53713000	49610000	54830000	50034000	48364000
A0A060HN41	putative glyoxalase/bleomycin resistance protein/dioxygenase	NVIE_004470	NVIE_004470	NVIE_RS02170	0	0	12580000	9306200	0	11159000	9220600	0	10666000	0	0	0	NA	0	6228000	NA	9729200	12812000	6351600	0	11188000	0	0	9816700	12488000	0	8487900	4365200	0	8406800	12487000	18349000	11491000	NA	0	8266400	9131300	0	0
A0A060HN42	putative acetyltransferase	NVIE_007620	NVIE_007620	NVIE_RS03710	114670000	119900000	NA	NA	NA	102650000	105630000	111920000	117570000	141250000	128120000	NA	128840000	135390000	133460000	NA	NA	134230000	132100000	106990000	117560000	130850000	169320000	154610000	NA	135120000	NA	131720000	133520000	145500000	122360000	134250000	90785000	55009000	104320000	86010000	110210000	118510000	98745000
A0A060HN46	DNA/RNA-binding protein Alba	albA2	NVIE_007670	NVIE_RS03735	605330000	512410000	800110000	667530000	839510000	641430000	542360000	698800000	568930000	444770000	507470000	466830000	NA	495090000	584880000	576010000	503090000	698730000	493880000	808060000	609800000	563910000	717810000	584140000	486410000	393240000	471250000	464740000	426660000	411450000	478390000	NA	456390000	538910000	411310000	468630000	543060000	437390000	490880000
A0A060HN49	conserved protein of unknown function	NVIE_023410	NVIE_023410	NVIE_RS15575	158100000	220070000	236850000	175120000	194080000	161330000	151540000	137410000	145640000	133570000	NA	127170000	144470000	147620000	174850000	174070000	120650000	135820000	160280000	NA	123610000	126710000	131550000	126130000	138330000	185560000	167860000	144470000	126080000	107420000	106130000	104560000	119730000	115680000	107530000	NA	117270000	101160000	110060000
A0A060HN51	putative methyltransferase type 11	NVIE_007720	NVIE_007720	NVIE_RS03760	12229000	11152000	11969000	NA	8479000	8331900	NA	10547000	9682500	10513000	8972500	12969000	11085000	13828000	10382000	10544000	8976100	8907800	11637000	11976000	13459000	8928000	8853500	9429500	14896000	17554000	13851000	16859000	17117000	13245000	13850000	14054000	13939000	NA	13253000	10428000	8530200	14265000	12105000
A0A060HN54	putative prephenate dehydratase	pheA	NVIE_023460	NVIE_RS11235	0	0	0	NA	0	0	0	0	0	0	0	0	NA	0	0	0	0	NA	0	0	0	0	NA	0	4351500	0	4348000	0	5622500	2500300	3626100	4454600	0	5449500	0	0	0	0	0
A0A060HN55	putative iron (metal) dependent repressor, DtxR family	NVIE_007770	NVIE_007770	NVIE_RS03785	13630000	NA	19952000	19853000	12638000	16526000	16181000	15633000	11440000	NA	9679700	11424000	14381000	12526000	13140000	NA	NA	12880000	14593000	11262000	12695000	19225000	16123000	15286000	11862000	NA	9302300	9988800	10797000	9811600	16147000	15655000	14363000	11683000	10027000	9643400	13608000	16341000	9043000
A0A060HN63	hypothetical protein	NVIE_007870	NVIE_007870	NVIE_RS03835	12297000	11354000	10025000	12501000	9335100	13177000	9885600	8668300	11276000	0	7039600	0	8139600	0	12271000	12118000	NA	11966000	10884000	11227000	9965100	NA	10021000	10727000	0	0	0	0	0	0	0	NA	0	0	9488700	10287000	10977000	9473800	NA
A0A060HN65	putative histidine triad protein	NVIE_004710	NVIE_004710	NVIE_RS02290	38368000	27491000	45979000	40086000	47561000	NA	39863000	48052000	38190000	29238000	38654000	NA	40791000	25230000	0	0	26617000	44848000	27744000	34766000	22531000	35826000	35348000	29106000	NA	21036000	20724000	NA	20933000	36945000	NA	35375000	37286000	34562000	37454000	24685000	48713000	22794000	29737000
A0A060HN70	hypothetical protein	NVIE_007960	NVIE_007960	NVIE_RS03885	455330000	382170000	312580000	404730000	387490000	346630000	366300000	426700000	369300000	486970000	401250000	332350000	310460000	327240000	415590000	373230000	452700000	369040000	405500000	412580000	404200000	424560000	NA	411690000	415690000	427850000	361990000	306570000	338610000	440030000	344820000	394600000	341770000	NA	417140000	335890000	316510000	381960000	345190000
A0A060HN71	dihydroxy-acid dehydratase	ilvD	NVIE_004760	NVIE_RS02315	NA	NA	93183000	NA	108260000	106380000	105260000	103170000	112180000	60351000	50942000	65378000	54615000	65019000	80054000	66678000	73979000	79959000	75756000	112350000	109610000	98837000	104430000	103940000	58305000	61672000	51322000	54283000	63106000	54606000	61463000	66742000	63521000	50672000	88595000	97393000	94623000	90257000	87336000
A0A060HN74	Protein of unknown function DUF1326	NVIE_008000	NVIE_008000	NVIE_RS03905	0	5611600	0	0	4004000	6503200	4839100	0	5365500	0	0	0	0	0	4456200	NA	4571600	6050600	6806200	0	6702600	0	6193000	4959100	5070600	0	0	4116200	4058300	3476500	4408100	0	3466700	0	6231000	8310500	3828400	8613800	6915600
A0A060HN76	SNF7-domain-containing protein	NVIE_004810	NVIE_004810	NVIE_RS02340	0	17250000	36178000	15997000	50589000	44825000	56380000	51327000	36341000	10382000	0	24467000	2807100	0	31802000	22016000	39516000	27887000	24547000	40130000	42977000	NA	51824000	51093000	0	0	0	0	0	0	0	NA	0	0	35375000	35716000	47912000	NA	28033000
A0A060HN78	glutamate--tRNA ligase	gltX	NVIE_008050	#N/A	58011000	55866000	33562000	46502000	45311000	54872000	45898000	40678000	54220000	49703000	46731000	47802000	46128000	NA	57632000	53783000	59530000	53361000	62206000	NA	57589000	56711000	55863000	59780000	58306000	59565000	67127000	59211000	74574000	59491000	59446000	52104000	60422000	54258000	NA	63241000	60382000	60295000	58464000
A0A060HN80	conserved protein of unknown function	NVIE_023740	NVIE_023740	NVIE_RS11365	27463000	27830000	45220000	32507000	23650000	38242000	25472000	20207000	23261000	35365000	21770000	41872000	38458000	30836000	33365000	32237000	27568000	26147000	30334000	32654000	NA	37290000	35676000	32249000	32552000	28250000	22229000	23539000	39015000	27858000	25190000	35493000	22049000	38699000	20916000	26486000	NA	19782000	23210000
A0A060HN81	putative signal transduction response regulator, receiver domain	NVIE_026340	NVIE_026340	NVIE_RS12585	50670000	41084000	NA	59191000	54713000	51256000	52681000	47638000	47121000	41026000	40287000	NA	NA	41372000	41485000	42823000	34515000	47585000	46598000	51224000	52743000	45352000	NA	49522000	32405000	32973000	34818000	35722000	32950000	42076000	37425000	NA	40440000	NA	42586000	38464000	43383000	40572000	37204000
A0A060HN84	TPR repeat protein	NVIE_008090	NVIE_008090	NVIE_RS03950	35334000	44480000	41782000	32973000	37928000	42786000	29007000	46566000	40874000	37292000	25644000	36423000	32996000	28389000	40471000	NA	40155000	40744000	NA	39385000	45911000	44006000	46833000	35860000	48289000	42249000	36104000	39414000	45054000	33814000	41772000	43354000	57216000	75096000	72104000	67324000	55552000	49708000	64956000
A0A060HN85	putative 6-pyruvoyl tetrahydropterin synthase	NVIE_026390	NVIE_026390	NVIE_RS12610	26935000	NA	NA	NA	26782000	28277000	29495000	NA	27194000	16095000	7186300	NA	13212000	10044000	NA	25071000	24367000	24761000	25390000	26597000	26741000	NA	25459000	NA	13496000	0	4388600	0	13904000	NA	20137000	25471000	16905000	21567000	24753000	22842000	32162000	31170000	29123000
A0A060HN88	putative mannose-1-phosphate guanyltransferase	NVIE_004920	NVIE_004920	NVIE_RS02395	91279000	80703000	81598000	NA	83939000	83918000	86595000	87728000	85092000	104630000	103750000	84869000	94131000	109110000	95884000	95088000	89186000	87376000	86259000	96779000	87952000	92547000	88433000	88070000	NA	98459000	94116000	89963000	92648000	94198000	97409000	106010000	86469000	89190000	82304000	74476000	89167000	90348000	88519000
A0A060HN96	putative phosphate transport regulator	NVIE_026490	NVIE_026490	NVIE_RS12660	14219000	12169000	16932000	16307000	14515000	13601000	13751000	15636000	15874000	17979000	16731000	19165000	14213000	13733000	15830000	16473000	14452000	13961000	13193000	15738000	15132000	16846000	14139000	11905000	9473500	13220000	9668000	13267000	11339000	11520000	NA	12351000	11746000	NA	15742000	17519000	17919000	13587000	12741000
A0A060HNA0	30S ribosomal protein S4e	rps4e	NVIE_005010	NVIE_RS02450	1639100000	1334300000	1396700000	1415300000	1506500000	1614000000	1524600000	1494700000	1477100000	1326600000	1122100000	1350600000	1077300000	1160600000	1579200000	1319500000	1437100000	1374500000	1516800000	1498900000	1502500000	NA	1491000000	NA	1029300000	984540000	1036100000	1156300000	1286800000	1294000000	1300000000	1461000000	1367500000	1276400000	1494500000	1379000000	1502600000	1493800000	1338300000
A0A060HNA2	protein of unknown function	NVIE_026590	NVIE_026590	NVIE_RS12705	0	NA	0	0	0	0	0	0	0	0	0	0	0	0	0	0	0	0	0	0	0	0	0	0	19547000	28082000	23448000	17245000	30332000	0	6489800	0	6942200	9451500	0	7252600	0	0	8001800
A0A060HNA3	exported protein of unknown function	NVIE_023940	NVIE_023940	NVIE_RS11460	0	0	0	NA	0	0	0	0	0	0	0	0	0	0	0	0	0	0	0	0	0	0	0	0	9455500	8203100	NA	8943500	NA	0	0	0	NA	0	0	0	0	0	0
A0A060HNA5	putative SNF7 protein	NVIE_008280	NVIE_008280	NVIE_RS04040	12084000	143080000	129730000	119740000	237830000	269030000	294040000	289450000	296370000	97629000	0	205340000	20310000	19882000	237890000	NA	NA	224960000	244080000	NA	332570000	435220000	381770000	341250000	0	0	0	0	NA	0	17104000	NA	12051000	21853000	228910000	279020000	238570000	NA	237200000
A0A060HNA6	50S ribosomal protein L29p	rpl29p	NVIE_005060	NVIE_RS02475	24101000	23036000	NA	27239000	26737000	20281000	22786000	NA	22043000	19587000	NA	NA	17274000	17289000	18871000	19789000	NA	23200000	22532000	17308000	NA	23260000	26733000	25964000	NA	14913000	14953000	8221700	0	27452000	23010000	22228000	19445000	NA	21790000	21417000	25573000	15231000	NA
A0A060HNA7	hypothetical protein	NVIE_026640	NVIE_026640	NVIE_RS12730	17124000	12615000	0	0	14056000	0	10910000	0	11798000	0	0	12711000	0	10141000	17225000	0	0	8797100	15946000	12676000	0	0	15865000	11822000	0	0	0	0	NA	0	0	0	0	0	0	0	NA	0	0
A0A060HNA9	hypothetical protein	NVIE_023990	NVIE_023990	NVIE_RS11485	0	NA	0	0	0	0	0	0	0	0	0	0	0	0	0	0	19539000	0	20309000	14478000	0	13922000	16365000	0	0	0	0	0	0	0	0	0	0	0	14192000	NA	17950000	13017000	11541000
A0A060HNB0	homoserine kinase	thrB	NVIE_008330	NVIE_RS04065	12745000	11986000	NA	12414000	8336000	9611000	11013000	9765900	12481000	9484900	11360000	10709000	12078000	12789000	12237000	11409000	8314000	9761500	8004600	9697700	9597100	10961000	10587000	9724300	9007800	9981200	12019000	14049000	8287900	NA	11560000	11142000	NA	12187000	9267100	10036000	12846000	NA	12638000
A0A060HNB3	50S ribosomal protein L4p	rpl4p	NVIE_005110	NVIE_RS02500	1595700000	1509800000	1506200000	1435200000	1750000000	1370000000	1597800000	NA	1470200000	1565900000	1273900000	1530600000	1119700000	1338300000	1708200000	1409600000	1632900000	1350100000	1689000000	1560400000	1547100000	1453100000	1623800000	1422700000	1210200000	NA	NA	1198000000	1191000000	NA	1388000000	1450700000	1366800000	1374500000	1815400000	1408300000	1512800000	1609800000	1635700000
A0A060HNB5	heat shock protein Hsp20	hsp20-4	NVIE_024030	NVIE_RS11510	3244600000	4372300000	3618000000000	3789600000	4431100000	3646700000	3233900000	3710500000	2978000000000	3697200000	3745800000	3131100000	3819000000000	3498500000	3358900000	3096000000000	3346100000	3316600000	3199300000	3079000000000	2681800000	3023100000	3673900000	3298200000	4074000000000	4262900000	4301600000	3743200000	3417800000	2770600000	1783000000000	2464000000000	1909200000	2069000000000	2670600000	2827800000	2782000000000	2479700000	2456100000
A0A060HNC2	putative FMN-dependent luciferase-like monooxygenase family protein	NVIE_024070	NVIE_024070	NVIE_RS11535	21847000	22712000	NA	24473000	23286000	NA	24770000	21986000	22883000	9547500	19873000	10757000	7651100	22148000	22547000	21744000	19623000	22822000	20660000	26906000	16653000	26897000	19701000	16707000	18324000	0	0	0	14621000	12152000	NA	11492000	NA	11950000	22193000	21130000	24319000	17100000	16493000
A0A060HNC4	phosphoribosylaminoimidazole carboxylase catalytic subunit	purE1	NVIE_005210	NVIE_RS02550	NA	32035000	33559000	33987000	30635000	32006000	32788000	31673000	NA	37688000	38265000	40739000	42088000	42739000	33396000	33748000	37512000	41585000	34800000	42130000	37075000	37618000	33687000	33073000	41223000	35497000	40900000	42744000	36847000	46557000	41611000	57937000	42424000	51796000	36645000	38959000	34220000	36448000	40232000
A0A060HNC6	DNA-directed RNA polymerase subunit K	rpoK	NVIE_008470	NVIE_RS04125	997760000	NA	NA	1119400000	1053700000	1050600000	1061700000	NA	1010300000	867690000	891610000	1014500000	1061100000	761090000	985300000	876880000	912800000	NA	935110000	957430000	964320000	891730000	1032800000	825820000	783930000	643300000	691340000	606120000	775060000	869920000	855770000	1069000000	860890000	984520000	851700000	794600000	828630000	838870000	795530000
A0A060HND0	putative transcriptional regulator, AsnC family	NVIE_005260	NVIE_005260	NVIE_RS02575	15039000	NA	NA	13379000	15636000	18481000	13872000	13654000	14280000	NA	13899000	NA	14696000	13503000	11552000	14109000	NA	14435000	12586000	14757000	12237000	12994000	11625000	11572000	17244000	13212000	11199000	16009000	15001000	14760000	10224000	14073000	10829000	NA	NA	NA	10203000	10640000	11249000
A0A060HND1	hypothetical protein	NVIE_008510	NVIE_008510	NVIE_RS04145	0	0	0	0	0	NA	0	NA	0	0	0	0	NA	0	0	9657000	0	0	11396000	0	14876000	0	0	12207000	13589000	0	0	0	10879000	0	0	0	0	0	0	0	0	0	NA
A0A060HND6	protein of unknown function	NVIE_026960	NVIE_026960	NVIE_RS12890	638890000	803010000	485070000	603310000	720600000	636240000	608760000	NA	668890000	712720000	822300000	578190000	923440000	804160000	428020000	463410000	526500000	NA	545280000	696670000	482390000	501740000	490610000	690820000	943350000	862430000	879100000	1005900000	NA	NA	619460000	566770000	582950000	NA	747290000	576380000	557560000	601150000	723070000
A0A060HND7	acetolactate synthase, large subunit	ilvB	NVIE_008560	NVIE_RS04175	10373000	12523000	11757000	NA	11473000	10574000	12308000	NA	10372000	12460000	12709000	9212500	10659000	12737000	10578000	8890500	NA	9936900	9511100	10076000	9015600	9158800	8475000	8203000	8535900	13832000	16525000	11428000	14688000	NA	9684400	8336700	10173000	11760000	13500000	12624000	14080000	NA	8126200
A0A060HNE3	peptide chain release factor subunit 1	prf	NVIE_005350	NVIE_RS02615	60060000	78481000	NA	59723000	62997000	70550000	64907000	70353000	58247000	73976000	62719000	87733000	64139000	78159000	69658000	64620000	57835000	55174000	62034000	66735000	70086000	57925000	63790000	54138000	71042000	71137000	71001000	NA	72920000	66681000	NA	66639000	63489000	NA	71272000	74788000	62058000	63071000	60769000
A0A060HNE4	putative thioesterase superfamily protein	NVIE_024250	NVIE_024250	NVIE_RS11620	36302000	25727000	26652000	32629000	31605000	23150000	23396000	26479000	30679000	26734000	24908000	19246000	24681000	22260000	27656000	23964000	31547000	29154000	24819000	27348000	23081000	23351000	25340000	23380000	NA	29286000	28319000	28294000	27966000	NA	18764000	NA	18202000	16811000	28597000	25812000	20985000	19934000	26784000
A0A060HNE8	putative glyceraldehyde-3-phosphate dehydrogenase, phosphorylating	gap	NVIE_005380	NVIE_RS02635	294920000	341890000	315360000	NA	332520000	309920000	294770000	307440000	265730000	344270000	361090000	325130000	373680000	407380000	291010000	276830000	269340000	301570000	293260000	NA	247720000	266490000	269790000	281320000	336730000	364090000	398880000	394250000	367290000	273000000	256700000	270900000	249000000	236480000	267530000	282050000	300110000	261980000	277440000
A0A060HNF5	putative small nuclear ribonucleoprotein	NVIE_008740	NVIE_008740	NVIE_RS04270	190740000	173200000	NA	274650000	235140000	214400000	229190000	203810000	230000000	164360000	211860000	159950000	230380000	144800000	187110000	196950000	174100000	NA	199970000	NA	194350000	215290000	NA	205420000	201650000	120600000	183010000	166490000	158000000	178460000	192440000	NA	178950000	203770000	155060000	136480000	252870000	197420000	144130000
A0A060HNF6	hypothetical protein	NVIE_005430	NVIE_005430	NVIE_RS02660	130420000	119300000	129370000	131040000	134340000	142440000	138580000	145470000	131230000	61842000	51899000	NA	NA	54326000	142040000	103990000	106500000	110770000	138910000	155820000	108610000	138550000	101070000	113490000	43050000	14244000	43179000	14783000	59662000	51604000	54418000	68914000	62206000	59107000	128200000	108860000	127160000	100420000	90096000
A0A060HNF8	putative DNA-directed RNA polymerase subunit L	rpoL	NVIE_027180	NVIE_RS13005	148540000	80659000	123800000	87085000	111280000	123850000	87291000	76235000	90416000	NA	52157000	53891000	53317000	NA	117580000	103710000	102380000	82419000	119010000	147890000	106690000	86341000	70939000	68199000	40253000	23418000	31813000	NA	30922000	NA	68147000	68128000	64129000	NA	NA	60061000	69507000	NA	55775000
A0A060HNG1	indole-3-glycerol-phosphate synthase	trpC	NVIE_005480	NVIE_RS02685	7097000	0	7218800	0	7655300	5300800	8577000	9565800	0	0	0	7639600	6892200	8173500	0	0	0	0	NA	6875500	0	0	6900100	7090300	0	0	0	0	NA	0	0	7040100	7945700	0	10517000	0	6553500	8206500	0
A0A060HNG4	30S ribosomal protein S19e	rps19e	NVIE_024400	NVIE_RS11695	1308600000	1101600000	NA	1106700000	1371200000	1046200000	1145000000	1246600000	1320500000	987850000	887160000	981540000	933830000	859560000	1097400000	973720000	1406200000	1376800000	1027300000	1027200000	1040600000	1287000000	1377300000	1279500000	NA	855190000	925790000	825120000	948480000	1342900000	1039200000	1165100000	963140000	768360000	1131800000	1127900000	1114600000	NA	1124400000
A0A060HNG6	ammonia monooxygenase subunit A	amoA	NVIE_027270	NVIE_RS13055	267910000	NA	280310000	289860000	NA	262390000	278500000	305750000	276450000	337390000	442950000	438350000	323430000	308890000	NA	282070000	280590000	249830000	238230000	295910000	298770000	358120000	348950000	258250000	376450000	426260000	308260000	345540000	243090000	278090000	324360000	317250000	178050000	200690000	247490000	193320000	211420000	263740000	188760000
A0A060HNG8	CTP synthase	pyrG	NVIE_005520	NVIE_RS02710	0	0	0	0	0	0	0	0	0	0	0	0	0	0	0	0	0	NA	0	0	0	0	0	0	5871200	6882500	8006000	0	0	0	0	0	0	0	0	0	0	0	0
A0A060HNG9	oligoendopeptidase, pepF/M3 family	pepF	NVIE_024450	NVIE_RS11720	7854700	8566900	0	8887900	0	8402600	8179300	0	10065000	0	7247000	0	8112500	0	NA	7882800	7999600	NA	8114000	7681000	10768000	8858000	8319400	11256000	10552000	10622000	9037000	8983600	8883900	11243000	13499000	10740000	12100000	NA	9824400	12016000	10757000	11064000	11949000
A0A060HNH2;A0A060HG00	#N/A	#N/A	#N/A	#N/A	0	0	0	0	0	0	0	0	0	0	0	0	0	0	0	0	0	0	0	0	0	0	0	0	12008000	0	0	0	10910000	0	0	0	0	0	0	0	0	0	0
A0A060HNH4	DUF59 domain-containing protein	NVIE_027360	NVIE_027360	NVIE_RS13100	9432300	7215000	10172000	10760000	9031100	NA	8527200	8647300	10049000	0	8978600	6651200	10882000	0	9516100	8500500	11550000	10444000	9223300	9281600	NA	13384000	8749100	12955000	13780000	9098700	5773800	11122000	17784000	NA	15210000	13363000	12374000	14320000	NA	11867000	14161000	16502000	10962000
A0A060HNI0	archaeal A1A0-type ATP synthase, subunit F	atpF	NVIE_005620	NVIE_RS02760	274450000	246320000	NA	251790000	251440000	269380000	258650000	261120000	274440000	230530000	214970000	265320000	265670000	215570000	275510000	284530000	220920000	302860000	221550000	NA	270110000	250720000	277090000	NA	196900000	NA	201030000	207480000	207490000	236920000	261450000	282410000	NA	280290000	286520000	254000000	260010000	234370000	226860000
A0A060HNI3	glycine--tRNA ligase	glyS	NVIE_027460	NVIE_RS13145	42300000	53657000	54093000	32338000	39147000	47855000	51507000	50558000	45140000	40255000	43294000	45157000	40192000	49227000	35584000	NA	33833000	38846000	37767000	38360000	NA	37937000	37026000	39198000	46893000	56913000	58029000	49541000	50446000	41669000	47371000	39336000	51123000	56857000	53038000	61287000	48396000	48089000	60833000
A0A060HNI8	2,3-bisphosphoglycerate-dependent phosphoglycerate mutase	gpmB	NVIE_027510	NVIE_RS13170	20196000	17666000	15560000	19094000	17552000	NA	22526000	25908000	21582000	27315000	17164000	23541000	21514000	15118000	26183000	20501000	21264000	24829000	22540000	23467000	26585000	19532000	20231000	18938000	29552000	24121000	22475000	24926000	34808000	31748000	34025000	34367000	32847000	NA	31980000	30669000	27599000	29193000	29990000
A0A060HNJ5	putative glyoxalase/bleomycin resistance domain protein	NVIE_024660	NVIE_024660	NVIE_RS11820	9098200	13285000	16301000	7528700	NA	10582000	11088000	NA	10211000	12141000	13046000	10393000	13101000	9838600	9402500	8536400	8740600	NA	NA	12708000	0	11036000	9522000	0	11637000	13399000	16688000	14566000	10966000	11399000	8648100	6681100	13601000	12489000	13075000	10734000	10347000	0	0
A0A060HNJ9	putative superfamily II DNA/RNA helicase, SNF2 family	NVIE_009160	NVIE_009160	NVIE_RS04475	10758000	8091500	0	17771000	0	9870800	6358800	0	8757500	14041000	6697800	11261000	8486300	15523000	16151000	NA	15894000	11813000	9850400	0	14088000	0	7667000	14584000	16022000	4148700	43068000	6857200	32487000	18908000	14261000	11575000	25747000	NA	9481000	20811000	12300000	20204000	19597000
A0A060HNK9	putative 3-deoxy-7-phosphoheptulonate synthase	aroGFH	NVIE_005850	NVIE_RS02870	61596000	56970000	50022000	51505000	61658000	55957000	47962000	67373000	56379000	59814000	56677000	58191000	59669000	NA	67656000	53986000	53454000	44211000	61486000	59440000	55348000	55638000	57439000	59236000	NA	70551000	71545000	65621000	63700000	54995000	51013000	53614000	59058000	NA	58933000	50184000	54562000	47411000	47691000
A0A060HNL0	glutamate-1-semialdehyde 2,1-aminomutase	hemL2	NVIE_027760	NVIE_RS13275	8669800	8578500	0	8225200	0	0	7638900	7668200	8392800	NA	8969300	11719000	11719000	11782000	10551000	8540500	8923500	10508000	11858000	7909700	NA	7737300	9147400	9326700	13424000	12487000	14178000	12184000	11654000	13176000	11102000	13243000	11105000	16008000	10405000	12168000	9130300	13568000	12311000
A0A060HNL5	protein of unknown function	NVIE_009310	NVIE_009310	NVIE_RS04550	0	0	0	0	0	NA	0	0	NA	0	0	0	0	0	21016000	0	22870000	16081000	0	0	0	0	NA	0	0	0	0	0	0	0	0	0	0	0	0	47817000	17853000	27774000	0
A0A060HNL8	putative CRISPR-associated exonuclease, Cas4 family	NVIE_027860	NVIE_027860	NVIE_RS13320	8567800	6592900	NA	6774400	NA	6542200	4585700	7049100	6543400	7953300	6363000	6825800	6747500	9478800	8376800	6579600	6404100	8294400	9079600	NA	7600200	6698600	7105800	7261000	7252800	9256400	7324400	7446000	9921700	9259700	7423100	6853400	8293300	6990800	5152400	8293200	7250000	6612200	6317600
A0A060HNM3	uridylate kinase	pyrH	NVIE_027910	NVIE_RS13345	158450000	164490000	137700000	132420000	143160000	163710000	144820000	138690000	134900000	207860000	192040000	174670000	169080000	192270000	145650000	NA	146030000	144950000	NA	147570000	148460000	NA	149430000	NA	183240000	182910000	197390000	197070000	171410000	151980000	125360000	143200000	119550000	123440000	135430000	131790000	NA	139830000	127190000
A0A060HNM8	heat-shock protein Hsp21	hsp21	NVIE_027960	NVIE_RS13370	349360000	235070000	162300000	309150000	276870000	231640000	219150000	209120000	206690000	183780000	182150000	175220000	169690000	190400000	281090000	260560000	216120000	236790000	26700000000	286680000	217550000	271990000	275340000	230500000	177560000	184940000	151080000	154770000	168920000	198480000	169520000	188070000	148660000	125550000	206030000	181190000	216850000	160570000	176550000
A0A060HNN3	exported protein of unknown function	NVIE_028020	NVIE_028020	NVIE_RS13400	9579800	0	0	10934000	6647000	6469100	0	0	5480300	0	0	0	NA	0	8975300	0	7688500	8396800	0	0	0	0	NA	0	0	0	NA	0	0	0	0	NA	0	0	0	7116300	7199100	0	0
A0A060HNQ2	conserved protein of unknown function	NVIE_028240	NVIE_028240	NVIE_RS13490	14934000	11825000	22065000	20780000	16517000	15937000	16897000	12122000	18645000	0	0	NA	0	0	16761000	13065000	14852000	15910000	18560000	NA	20980000	20173000	21326000	21256000	20845000	0	11836000	0	14855000	20102000	19709000	26125000	17090000	23389000	17477000	18672000	18462000	23511000	21822000
A0A060HNQ5	tyrosine--tRNA ligase	tyrS	NVIE_028290	NVIE_RS13510	0	12272000	13287000	0	0	11051000	10617000	12527000	11907000	14709000	14882000	17540000	17078000	15175000	13773000	NA	12618000	15404000	13386000	14940000	13785000	NA	14518000	10908000	16877000	17518000	18415000	NA	17486000	15153000	11106000	15281000	13112000	NA	15996000	13737000	13131000	13351000	14725000
A0A060HNQ6	protein of unknown function, DUF54	NVIE_025110	NVIE_025110	NVIE_RS11995	23811000	25607000	NA	23894000	23720000	22761000	25035000	24348000	27186000	19731000	NA	27352000	27126000	20633000	23225000	22028000	20088000	25716000	24047000	24670000	19402000	21684000	20924000	23337000	21471000	30865000	34162000	35521000	27767000	26524000	27169000	25146000	27213000	24572000	23346000	25727000	24224000	26462000	26407000
A0A060HNQ7	protein of unknown function	NVIE_006230	NVIE_006230	NVIE_RS03050	0	0	0	0	0	0	0	0	0	0	0	0	0	0	0	0	0	0	0	0	0	0	0	0	68250000	0	0	0	65794000	0	0	0	0	0	0	0	0	0	0
A0A060HNQ9	uncharacterised protein	NVIE_009730	NVIE_009730	NVIE_RS04740	10009000	8744600	NA	16652000	10837000	10851000	13251000	13242000	12797000	NA	11638000	14513000	17553000	14974000	9011300	12379000	11508000	12184000	9446300	10608000	NA	11260000	12323000	12410000	14083000	13133000	9483600	12966000	7790400	7345400	12181000	14676000	13626000	11110000	9607700	12140000	12412000	12184000	10378000
A0A060HNR0	putative topoisomerase IIB, subunitB	top6B	NVIE_028340	NVIE_RS13535	0	0	0	0	0	0	0	0	NA	0	0	0	0	0	5840500	0	0	6868900	7676800	0	0	0	6160300	7742100	0	0	0	0	0	0	0	0	0	0	0	0	7376700	8475400	7411300
A0A060HNR3	50S ribosomal protein L2p	rpl2p	NVIE_025160	NVIE_RS12020	416490000	399860000	NA	381450000	439970000	441710000	416200000	435750000	396900000	254140000	263550000	306890000	285690000	272120000	385570000	408990000	NA	455200000	431350000	NA	386470000	410780000	362070000	360290000	250080000	225800000	221750000	269730000	253420000	351810000	382180000	392730000	402780000	NA	451280000	NA	465370000	419970000	421090000
A0A060HNR5	putative dihydroorotate dehydrogenase	NVIE_028390	NVIE_028390	NVIE_RS13555	0	0	0	NA	0	0	NA	0	0	0	0	0	NA	0	0	0	2940400	3472300	0	4081400	0	0	3591900	0	2871800	4919700	4201700	4164400	NA	2656500	0	0	3688000	0	0	3569000	4042100	0	3755700
A0A060HNR9	CCA-adding enzyme	cca	NVIE_025210	NVIE_RS12045	7122100	9443900	0	6409800	0	9068700	0	0	6421800	0	5583900	6917400	0	5764300	7577900	5576100	NA	NA	7077500	5175400	0	8176600	0	5260900	7428500	9041700	13092000	9810900	7314000	6481000	6772800	7495700	7470500	NA	NA	7015700	6233300	6559400	7176000
A0A060HNS0	DNA repair and recombination protein RadA	radA3	NVIE_028440	NVIE_RS13580	11981000	15763000	0	0	0	14348000	0	0	12087000	NA	11956000	11582000	13385000	12836000	12198000	NA	12593000	11141000	13582000	13355000	0	12639000	0	12474000	19761000	15816000	13928000	20162000	19810000	14229000	11219000	13616000	10380000	9794000	11720000	14037000	12391000	11663000	13443000
A0A060HNS6	conserved protein of unknown function	NVIE_025250	NVIE_025250	NVIE_RS12070	40063000	47216000	54788000	37274000	37504000	41597000	34631000	35556000	47811000	NA	48300000	NA	44132000	49121000	45293000	NA	43943000	43720000	45571000	40254000	47983000	33071000	47200000	38435000	79185000	77038000	95929000	90978000	NA	48392000	NA	46765000	49371000	48036000	NA	38867000	32061000	37704000	43352000
A0A060HNS7;A0A060HLS1;A0A060HQE0	#N/A	#N/A	#N/A	#N/A	NA	35033000	32099000	40597000	42384000	31074000	35837000	33197000	35584000	41766000	51272000	38534000	30010000	29832000	NA	47941000	50138000	35798000	43081000	42850000	43933000	45923000	NA	NA	30103000	30777000	17375000	0	15862000	40529000	38274000	28703000	21125000	30101000	NA	27583000	31172000	25107000	22914000
A0A060HNS8	archaeal flagellin	flaB3	NVIE_009950	NVIE_RS04835	0	0	0	NA	0	0	0	0	NA	0	0	0	0	0	35532000	19431000	51250000	33972000	43829000	15015000	45349000	11849000	36066000	32271000	0	0	0	0	0	0	21198000	0	9956800	0	29831000	32344000	0	14529000	42860000
A0A060HNT0	protein of unknown function	NVIE_006430	NVIE_006430	NVIE_RS03145	0	4637800	7206600	3467500	0	0	0	0	4132100	0	0	0	NA	0	0	5515000	0	3315000	0	4668800	0	0	2112200	3767500	0	0	4696000	0	4729900	4549800	0	4334700	4693100	0	0	4287100	4354100	0	3789100
A0A060HNT1	translation initiation factor 2, subunit gamma	eif2g	NVIE_025300	NVIE_RS12095	50483000	42962000	NA	50581000	58382000	51310000	58825000	45648000	49873000	54959000	56617000	58395000	67078000	64966000	54559000	55551000	47114000	49375000	46348000	56095000	NA	54013000	53593000	52109000	63044000	64488000	64380000	66261000	62459000	54531000	62011000	68696000	56063000	66166000	NA	49849000	50154000	NA	49902000
A0A060HNT5	hypothetical protein	NVIE_006480	NVIE_006480	NVIE_RS03170	620640000	439320000	569760000	465390000	584660000	357410000	431700000	430990000	379910000	444340000	474380000	440580000	468550000	430670000	551510000	426580000	370670000	427410000	531060000	NA	437730000	402420000	440290000	402770000	576230000	438150000	386520000	385350000	477160000	489790000	483950000	NA	NA	455610000	517340000	319570000	395930000	315240000	417460000
A0A060HNT6	protein of unknown function	NVIE_028630	NVIE_028630	NVIE_RS13670	NA	0	0	19651000	0	0	10031000	0	0	32143000	31178000	NA	NA	33961000	19810000	17018000	18365000	22221000	21283000	16534000	12172000	NA	16445000	16551000	NA	24260000	20991000	NA	23026000	36588000	22099000	36877000	18684000	0	NA	0	0	0	0
A0A060HNT9	protein of unknown function	NVIE_025350	NVIE_025350	NVIE_RS12120	4590500	0	6283600	6818700	0	4233900	0	0	4920400	0	0	0	0	0	4936700	0	0	4394800	0	4151200	5878400	0	0	5294400	7375900	7270000	7198000	9427100	9037600	NA	8280500	7093800	6935000	8968900	5163300	NA	5067200	NA	5510600
A0A060HNU4	dual specificity protein phosphatase	dusP	NVIE_025400	NVIE_RS12150	10289000	0	13902000	9747000	10369000	0	0	14942000	0	15886000	0	20063000	0	10342000	14299000	9217100	12362000	9138700	14756000	14652000	13190000	14165000	11933000	9665100	15939000	14450000	NA	12214000	13958000	12272000	14399000	17181000	12694000	15849000	NA	12636000	14570000	12589000	NA
A0A060HNU7	archaeal histone	NVIE_010150	NVIE_010150	NVIE_RS04935	15069000	13201000	15611000	17069000	17714000	12616000	15555000	11550000	13675000	0	14891000	0	14841000	9742500	12933000	14927000	NA	14968000	NA	10243000	16204000	12774000	17038000	10879000	13672000	10213000	9719700	0	0	17425000	0	15451000	8749200	14960000	14091000	10917000	8956200	NA	11049000
A0A060HNU8	Putative metal-dependent RNase with beta-lactamase domain	NVIE_006580	NVIE_006580	NVIE_RS03210	12805000	14524000	17517000	12550000	11166000	15172000	14062000	11923000	10557000	NA	11159000	NA	11402000	11812000	11680000	13124000	10929000	11732000	12679000	11115000	13890000	10341000	8761300	12431000	10512000	10147000	11004000	9799000	10896000	7982400	11245000	10030000	8583500	NA	13888000	16498000	16113000	15017000	15344000
A0A060HNV2	putative Sua5/YciO/YrdC/YwlC family protein	NVIE_010200	NVIE_010200	NVIE_RS04960	6114500	5977600	6479700	5839600	NA	5125400	4799300	NA	4606400	0	0	0	0	0	4377400	0	4330000	0	4936400	NA	NA	4725400	5228300	4862600	0	0	0	0	NA	0	5568800	5000800	5148300	0	NA	3861000	6096800	4514300	6660400
A0A060HNV4	putative Pyridoxamine 5'-phosphate oxidase	NVIE_028830	NVIE_028830	NVIE_RS13770	228620000	257130000	232050000	291210000	270000000	220810000	223350000	202750000	213960000	280040000	279420000	252100000	267770000	270990000	241140000	234210000	245520000	236370000	241950000	224890000	217000000	237300000	NA	207730000	NA	333120000	329640000	326610000	NA	275490000	207250000	252280000	225070000	233900000	NA	191670000	198380000	196870000	193750000
A0A060HNV7	putative activator of Hsp90 ATPase 1 family protein	NVIE_2950	NVIE_2950	NVIE_RS13790	46546000	43425000	48098000	51617000	49094000	39178000	40447000	42117000	42850000	38439000	33931000	43600000	38922000	31745000	44129000	44918000	42596000	51117000	47652000	47231000	42040000	43848000	50758000	43804000	61735000	48649000	45827000	57233000	56167000	55338000	49504000	51491000	44021000	46760000	NA	46046000	48454000	42562000	46150000
A0A060HNW2	protein of unknown function	NVIE_028920	NVIE_028920	NVIE_RS13815	0	NA	0	0	0	0	0	NA	0	12706000	12248000	11664000	NA	12683000	NA	10080000	11264000	12163000	12066000	12285000	10413000	13620000	14921000	9963300	11598000	12915000	8160200	8967000	10546000	13340000	0	10913000	9346000	0	12427000	NA	11250000	8477000	10211000
A0A060HNW9	putative tRNA methyltransferase complex GCD14 subunit	NVIE_025600	NVIE_025600	NVIE_RS12245	NA	82677000	NA	86442000	83306000	91934000	79670000	83571000	89592000	119910000	111940000	104500000	112210000	120640000	105580000	95383000	101590000	99460000	102250000	86230000	86357000	NA	87696000	NA	141350000	128020000	134810000	142390000	NA	136180000	146850000	126840000	118600000	132340000	95204000	98895000	106190000	105280000	87321000
A0A060HNY1	putative AAA+ ATPase associated with various cellular activities	NVIE_006870	NVIE_006870	NVIE_RS03330	11385000	10544000	NA	11180000	8993100	9906900	10565000	NA	14349000	11875000	8084400	11535000	9624100	14075000	12387000	13865000	8070800	7217600	12132000	9337300	13673000	9438300	11082000	15597000	7009000	7247500	7755100	9573900	NA	7197500	10705000	7579100	10290000	13332000	10331000	7452300	8016700	7877600	10379000
A0A060HNY5	putative cysteine desulfurase	csd	NVIE_029160	NVIE_RS13945	18915000	26530000	24409000	17647000	21102000	24351000	25713000	18620000	21261000	29604000	25487000	31600000	24412000	26914000	20137000	19857000	22907000	18860000	24851000	17388000	NA	16819000	19557000	16969000	35556000	35246000	33893000	28826000	31099000	28065000	NA	25498000	29251000	33840000	26710000	28802000	20487000	16702000	28055000
A0A060HNY6	putative pyridoxamine 5'-phosphate oxidase, FMN-binding	NVIE_010540	NVIE_010540	NVIE_RS05115	10694000	11437000	17096000	14912000	11511000	15766000	10424000	11151000	12582000	13185000	NA	NA	13935000	10950000	12161000	12967000	NA	13535000	13778000	9767600	13175000	13822000	14612000	9394200	11723000	13520000	16537000	12327000	14440000	12922000	14910000	15963000	12587000	NA	9094600	14704000	16485000	11496000	10519000
A0A060HNY8	putative CRISPR-associated protein Cas5	cas5-2	NVIE_025750	NVIE_RS12315	23562000	0	0	14913000	0	17148000	0	0	15048000	0	19375000	0	16910000	17240000	21238000	NA	18721000	14727000	20701000	NA	20437000	20911000	24507000	15669000	0	0	NA	0	0	18622000	0	0	22700000	0	0	17201000	13750000	20729000	0
A0A060HNY9	putative rhomboid family protein	NVIE_029200	NVIE_029200	NVIE_RS13970	35245000	27827000	NA	25838000	30028000	23962000	26325000	27675000	23341000	NA	36545000	29658000	31937000	34223000	29272000	32317000	17059000	24805000	20920000	34307000	24177000	27793000	16179000	20937000	26125000	37886000	26938000	45545000	26291000	22347000	33533000	26851000	32775000	37603000	26625000	22050000	23815000	21601000	29912000
A0A060HNZ2	putative subtilase family protein	NVIE_029250	NVIE_029250	NVIE_RS13990	11782000	16676000	18857000	17414000	17403000	13747000	18091000	NA	11778000	15806000	27807000	20256000	27329000	29773000	16078000	16517000	6491700	12569000	9313200	16625000	7606100	12596000	8089400	13360000	NA	17285000	16397000	18944000	18612000	NA	0	0	0	0	10165000	9017400	13917000	7581700	11278000
A0A060HNZ5	30S ribosomal protein S28e	rps28e	NVIE_029300	NVIE_RS14015	NA	160050000	164970000	174740000	186390000	118250000	161040000	147940000	151020000	156010000	139350000	132320000	105410000	106590000	201010000	166480000	225800000	148370000	168040000	161150000	167000000	163980000	NA	NA	138470000	102460000	77868000	44478000	80588000	NA	134550000	138460000	117290000	98148000	NA	120150000	132880000	97949000	141150000
A0A060HNZ6	hypothetical protein	NVIE_010650	NVIE_010650	NVIE_RS05150	776740000	980330000	2864000000	752580000	1507000000	1903500000	1340400000	2775700000	756110000	13641000000	24269000000	8902800000	23225000000	19074000000	980830000	1072800000	708270000	1005200000	866310000	NA	693980000	NA	675890000	688080000	22837000000	20448000000	20616000000	22563000000	NA	6028700000	5124300000	6205800000	3976900000	3465700000	1266800000	866230000	1202600000	902130000	974640000
A0A060HNZ9	protein of unknown function	NVIE_029350	NVIE_029350	NVIE_RS14045	7344400	5292400	0	4970600	5342800	0	0	0	0	0	0	0	0	NA	6799100	0	0	4593700	6489000	5349300	0	5192500	0	6080300	0	0	0	NA	0	0	4079900	4938500	0	0	NA	4483300	5229800	4899200	NA
A0A060HP02	hypothetical protein	NVIE_029400	NVIE_029400	NVIE_RS14070	40452000	22110000	97859000	0	0	25810000	64020000	71133000	0	0	0	0	0	0	19323000	0	17247000	12427000	0	31132000	0	22126000	39041000	0	0	0	0	0	0	0	0	0	0	0	0	0	0	0	0
A0A060HP03	putative UDP-glucose-hexose-1-phosphate uridylyltransferase	galT	NVIE_006900	NVIE_RS03350	NA	16138000	14614000	13119000	14425000	14012000	14284000	15033000	17538000	14275000	NA	NA	15042000	14951000	NA	17760000	NA	17764000	16200000	16957000	14835000	12575000	16317000	11296000	13145000	13534000	17821000	19566000	17225000	15093000	10537000	13143000	15134000	13615000	14677000	17637000	15847000	11676000	13035000
A0A060HP07	aconitate hydratase	aco	NVIE_029450	NVIE_RS14090	20979000	22521000	NA	18217000	15990000	26546000	22098000	16978000	23495000	16531000	18239000	33890000	25078000	28840000	23842000	29313000	29150000	26552000	NA	19988000	NA	23337000	19139000	22034000	30409000	29488000	23326000	23682000	37211000	25578000	36653000	29146000	37632000	28858000	32212000	39584000	27700000	29364000	33476000
A0A060HP20	Chromosome segregation and condensation protein ScpB	NVIE_006990	NVIE_006990	NVIE_RS03390	43369000	33466000	45367000	37773000	40856000	43689000	31790000	33528000	37062000	33916000	35497000	35593000	34855000	NA	NA	35639000	36416000	36427000	NA	43056000	33825000	39259000	28012000	30263000	28279000	24478000	31210000	32862000	37131000	33190000	36894000	33854000	36458000	39323000	32842000	27262000	35923000	21838000	31239000
A0A060HP22	putative transcriptional regulator, AsnC family	NVIE_029650	NVIE_029650	NVIE_RS14175	21106000	22927000	58942000	27160000	23972000	43579000	44745000	36700000	29482000	19116000	10021000	31273000	20693000	12122000	27563000	27130000	29420000	NA	27046000	33810000	33047000	NA	NA	32320000	15130000	5771000	8876400	0	21322000	NA	15100000	NA	14482000	11455000	23484000	32138000	37118000	36276000	22935000
A0A060HP24	putative Pyridoxamine 5'-phosphate oxidase	NVIE_007030	NVIE_007030	NVIE_RS03415	17943000	26912000	NA	25165000	22424000	26800000	23711000	18608000	17643000	NA	17692000	15467000	16929000	16000000	16419000	20480000	13106000	17276000	15045000	17965000	18584000	19847000	17445000	NA	15128000	14428000	NA	14571000	NA	8613700	7817000	10995000	11141000	14149000	14176000	NA	13093000	13918000	14635000
A0A060HP25	hydroxyacyl-CoA dehydrogenase	NVIE_010920	NVIE_010920	NVIE_RS05285	180220000	185500000	199860000	158570000	168190000	180610000	169680000	198910000	180260000	181530000	196540000	161420000	176540000	192500000	173930000	NA	161440000	167170000	170440000	174150000	179050000	158220000	156730000	163170000	173340000	190450000	193830000	179010000	173370000	178820000	195290000	180050000	218940000	217150000	NA	197880000	196610000	192940000	195720000
A0A060HP30	putative FMN-binding pyridoxamine 5'-phosphate oxidase	NVIE_007130	NVIE_007130	NVIE_RS03465	62156000	105770000	114080000	88173000	108340000	70889000	66553000	63601000	78671000	94978000	NA	89509000	103800000	93734000	86777000	92717000	NA	87515000	83124000	69043000	66970000	69105000	NA	NA	159680000	164680000	149340000	171090000	130560000	91268000	67216000	86085000	76702000	92229000	64183000	63331000	NA	63742000	NA
A0A060HP32	hypothetical protein	NVIE_029740	NVIE_029740	NVIE_RS14225	24288000	21449000	NA	34764000	28180000	28990000	30600000	22247000	22450000	30948000	31215000	36258000	39766000	27058000	22102000	26000000	18472000	26168000	20476000	27383000	22979000	26878000	26085000	21783000	31979000	29538000	30211000	39984000	38813000	26359000	27257000	26595000	28189000	28681000	20763000	NA	20679000	NA	20607000
A0A060HP33	Beta-lactamase domain-containing protein	NVIE_007180	NVIE_007180	NVIE_RS03490	13892000	14336000	15330000	13974000	NA	13999000	NA	14873000	16131000	16316000	16626000	20753000	22474000	18734000	18084000	18175000	14949000	20910000	16340000	15108000	NA	13343000	14400000	13644000	25950000	26589000	35672000	23491000	35323000	18411000	14637000	15638000	18915000	21904000	14318000	18444000	15541000	12266000	17635000
A0A060HP35	exported protein of unknown function	NVIE_026140	NVIE_026140	NVIE_RS12500	0	0	0	0	0	0	0	0	0	0	0	0	NA	0	0	0	0	0	0	0	0	0	0	0	0	0	21169000	12719000	0	0	0	0	0	0	0	0	0	0	0
A0A060HP45	putative guanosine polyphosphate pyrophosphohydrolase/synthetase	NVIE_011070	NVIE_011070	NVIE_RS05355	97617000	108050000	NA	108350000	106960000	111700000	79174000	70736000	88513000	54097000	76115000	55147000	87350000	70260000	81312000	NA	61474000	71468000	68965000	83420000	65320000	85724000	81382000	70324000	55402000	38593000	41252000	40781000	55204000	26760000	30197000	51612000	53631000	30193000	46847000	67123000	69627000	53235000	56835000
A0A060HP48	putative signal transduction response regulator, receiver domain	NVIE_007410	NVIE_007410	NVIE_RS03590	13144000	15785000	23681000	19196000	15064000	20515000	15822000	11181000	16216000	11514000	16659000	13492000	15972000	11163000	14865000	16583000	12216000	15234000	13370000	13064000	8661000	14487000	11770000	10589000	13671000	13375000	NA	13510000	13440000	12862000	10072000	11024000	12908000	12073000	10068000	14115000	12159000	6971300	0
A0A060HP51	putative amidophosphoribosyltransferase	NVIE_0759	NVIE_0759	NVIE_RS03615	78163000	77863000	78541000	78228000	78531000	78990000	79796000	NA	NA	68278000	24146000	72554000	50006000	45105000	83323000	77999000	77578000	78594000	86790000	84441000	85532000	NA	82730000	82594000	53694000	20026000	11425000	33101000	75683000	57624000	71411000	87186000	67559000	81791000	NA	NA	82988000	84397000	83157000
A0A060HP53	putative transcriptional regulator, AsnC family	NVIE_029960	NVIE_029960	NVIE_RS14335	613390000	574870000	594070000	622600000	666170000	539340000	550150000	620510000	598210000	696930000	677530000	NA	666400000	614610000	561300000	533580000	518050000	NA	548140000	582870000	524120000	646950000	513140000	563280000	667590000	616050000	563700000	673670000	593630000	628660000	619780000	653760000	584530000	570830000	605190000	529030000	559290000	498070000	518020000
A0A060HP57	radical SAM domain protein	NVIE_007540	NVIE_007540	NVIE_RS03660	0	9543700	11830000	0	0	12824000	8892600	8834700	5503100	0	0	NA	0	0	5063700	0	0	0	5291200	4738200	7668800	7744200	NA	4828900	0	0	0	0	0	0	0	0	0	0	4924900	5839900	0	6366200	0
A0A060HP60	putative cutA1 divalent ion tolerance protein	NVIE_007580	NVIE_007580	NVIE_RS03685	53024000	46476000	41365000	47377000	50688000	40375000	43977000	44878000	42886000	56423000	45133000	51933000	41582000	48090000	55700000	42840000	50715000	36101000	57937000	41275000	53262000	52505000	48226000	43294000	47561000	49408000	37080000	40183000	42634000	43917000	34824000	47122000	32735000	32231000	48038000	37748000	36283000	47107000	41559000
A0A060HP64	Isochorismatase hydrolase	NVIE_026260	NVIE_026260	NVIE_RS12545	0	5233600	0	5234700	0	5449200	5138500	0	5715100	0	0	0	0	NA	7721500	5323900	NA	4814300	6293200	5060000	0	5409500	0	5073200	0	0	0	0	NA	4406500	5330400	4595100	5214000	6087800	5340000	0	0	5029300	5084400
A0A060HP68	ornithine carbamoyltransferase	argF	NVIE_030110	NVIE_RS14410	5134400	7039100	7866700	4247800	NA	6508100	5686300	5208900	5231400	0	0	7796300	5605000	4913000	5175000	5123800	NA	4923300	5516400	5464600	7066100	NA	6181700	4675100	3690100	5126300	6122200	4380600	3767600	4355700	4407700	4670700	5368600	4988500	4775900	NA	NA	4580600	4710500
A0A060HP70	putative 2-alkenal reductase	NVIE_011300	NVIE_011300	NVIE_RS05465	625750000	702180000	753510000	715280000	684100000	619440000	584060000	621900000	646720000	877450000	1036300000	766720000	965750000	887930000	716000000	NA	679920000	691720000	682640000	645040000	598890000	637840000	679580000	586180000	721810000	724240000	614180000	738460000	641590000	737620000	564760000	598720000	710190000	651540000	681350000	650790000	686890000	507730000	558430000
A0A060HP71	conserved protein of unknown function	NVIE_030160	NVIE_030160	NVIE_RS14435	26517000	29773000	NA	25367000	NA	23918000	24463000	27716000	22642000	NA	34202000	NA	29837000	28341000	29628000	31688000	31950000	0	0	29632000	35468000	30105000	NA	24454000	45386000	40266000	40363000	NA	25807000	26824000	NA	31724000	27062000	23289000	NA	18670000	20699000	14928000	22201000
A0A060HP73	putative PilT domain protein/Type II secretion system protein E	NVIE_007780	NVIE_007780	NVIE_RS03790	91513000	67431000	72158000	98543000	75288000	67848000	94813000	66674000	101560000	74828000	74912000	105290000	95141000	78462000	99091000	90406000	88395000	93110000	87456000	82148000	107990000	100740000	84490000	101270000	94310000	80666000	59564000	77263000	102100000	122750000	134130000	116850000	132590000	NA	93926000	89491000	106660000	111250000	87471000
A0A060HP75	protein of unknown function DUF1512	NVIE_007830	NVIE_007830	NVIE_RS03815	11095000	14701000	NA	13738000	16958000	18908000	18806000	16019000	16799000	13754000	10480000	16923000	14201000	10012000	15465000	13959000	15220000	17336000	14144000	15119000	16978000	17975000	17058000	14974000	14439000	12035000	8837000	8485100	11048000	17401000	17378000	18481000	16445000	NA	18267000	20360000	16929000	18535000	19880000
A0A060HP76	ATP-dependent phosphoenolpyruvate carboxykinase	pckA	NVIE_030210	NVIE_RS14455	77466000	112770000	117050000	89528000	88212000	92357000	109210000	81793000	109830000	102450000	93872000	NA	78433000	89879000	95173000	99417000	82205000	85957000	92768000	105050000	NA	94166000	87226000	96469000	99376000	99195000	NA	99405000	NA	80085000	73711000	86460000	85970000	NA	107640000	112790000	101140000	93096000	98027000
A0A060HP82	superoxide dismutase (Mn)	sodA	NVIE_030260	NVIE_RS14475	6444800000	8561400000	11086000000	8090200000	10170000000	8034300000	7140500000	9704600000	7166500000	5809500000	7074000000	5094400000	6746700000	5335900000	NA	5639700000	5670900000	NA	5273900000	6929600000	5798700000	6232700000	7087400000	6078500000	6084900000	5237200000	6078600000	5348600000	NA	5370200000	4633800000	5268300000	5002000000	4347500000	5803800000	5752100000	5735100000	5201800000	5119200000
A0A060HP83	putative signal transduction protein with CBS domains	NVIE_011400	NVIE_011400	NVIE_RS05515	5746500	4723300	0	0	0	6101100	0	0	4707800	0	0	0	0	0	6963900	4783800	5425400	5450900	7290500	0	5172600	0	4495100	4240800	7628600	8035600	7671400	6702700	5556900	8628100	4501800	6312600	6405700	9236500	7000100	7754300	5538100	5337800	6919400
A0A060HP86	putative methyltransferase	NVIE_026460	NVIE_026460	NVIE_RS12645	9142300	9189100	NA	6736700	9901000	8046300	8206000	NA	9806800	NA	5994500	6075600	7305000	6834700	7760200	8625000	12407000	9949300	11942000	7586200	9045400	8114500	10502000	NA	9066900	8051200	6030300	7679500	NA	12107000	13065000	9696300	9160000	7874100	NA	12652000	NA	11768000	12614000
A0A060HP89	putative FAD/NAD(P)-binding oxidoreductase	NVIE_007970	NVIE_007970	NVIE_RS03890	1336800000	1113300000	1319800000	1114500000	1227800000	1012700000	1138400000	1244900000	1172400000	2184600000	1928100000	1890800000	1989600000	2390800000	1310500000	1402100000	1422200000	1280600000	1362200000	1339800000	1328900000	NA	1284100000	1252200000	1985500000	2190600000	1845900000	2224300000	1999900000	2163200000	2152900000	2326300000	1967200000	2008200000	1242200000	1093700000	1110000000	1287800000	1230000000
A0A060HP90	protein of unknown function	NVIE_026520	NVIE_026520	NVIE_RS12675	19223000	20299000	21667000	16813000	18193000	22418000	18706000	17838000	14742000	NA	15291000	NA	16767000	18059000	21229000	14975000	14421000	14908000	22068000	17406000	19666000	16815000	19858000	13901000	29054000	35710000	28164000	29934000	33066000	20372000	16774000	18024000	14348000	23591000	20037000	21316000	13767000	17039000	17677000
A0A060HP92	TENA/THI-4/PqqC family protein	NVIE_011500	NVIE_011500	NVIE_RS05560	0	0	10549000	0	12285000	0	12468000	0	0	0	0	0	0	0	6832100	0	0	10075000	0	0	0	0	0	0	0	0	0	0	0	0	0	0	0	0	12322000	11042000	11840000	0	0
A0A060HP95	geranylgeranyl pyrophosphate synthase	gds	NVIE_0823	NVIE_RS03930	0	0	0	0	0	7408600	5914700	0	6932300	0	0	0	0	0	0	0	0	0	0	0	0	NA	0	0	0	0	0	0	0	0	0	0	0	0	0	8165700	0	6018100	5189000
A0A060HP96	conserved exported protein of unknown function	NVIE_026610	NVIE_026610	NVIE_RS12715	0	0	0	0	0	0	0	0	0	0	0	0	14886000	9126200	NA	0	0	0	0	NA	0	0	0	0	42203000	29519000	9808300	18706000	33378000	6008300	0	0	5033900	0	0	0	0	0	0
A0A060HP99	putative myo-inositol-1-phosphate synthase	NVIE_008100	NVIE_008100	NVIE_RS03955	352420000	359290000	NA	359700000	389140000	294800000	351150000	390750000	300590000	422330000	407280000	413840000	405050000	406220000	346380000	389340000	334050000	336320000	373680000	365090000	376200000	301170000	330680000	320680000	337040000	401610000	354310000	382500000	306460000	335540000	332900000	364290000	320180000	364980000	377210000	310270000	310300000	333190000	356760000
A0A060HPA7	F420-0:gamma-L-glutamate ligase	cofE-1	NVIE_008200	NVIE_RS04000	NA	0	0	NA	0	0	0	0	0	0	0	0	0	0	0	0	0	0	0	0	0	0	0	0	5117000	0	0	0	5657000	4777700	5792300	6035900	0	0	0	0	0	0	NA
A0A060HPB0	30S ribosomal protein S13p	rps13p	NVIE_008240	NVIE_RS04020	1364500000	NA	1428200000	1344400000	1363300000	1347100000	1418400000	1390300000	1328000000	1174400000	916450000	1072900000	1025100000	929780000	1262700000	1135500000	1120900000	1220000000	1258300000	1327200000	1289200000	1361300000	1289000000	1237300000	934270000	817420000	840860000	843930000	984890000	1181200000	1086400000	1227000000	1077400000	1210300000	1265000000	1211200000	1218400000	1272000000	1200900000
A0A060HPB3	hypothetical protein	NVIE_008290	NVIE_008290	NVIE_RS04045	304190000	279710000	183440000	268240000	275210000	260550000	236200000	215050000	242020000	318640000	229200000	266480000	235440000	306080000	319630000	285600000	298310000	246770000	345150000	268580000	271830000	280550000	NA	278220000	198680000	268780000	200900000	291980000	264730000	NA	NA	209870000	213620000	206320000	232020000	NA	232360000	231810000	NA
A0A060HPB6	3-hydroxybutyryl-CoA dehydratase	NVIE_008340	NVIE_008340	NVIE_RS04070	NA	237420000	NA	218370000	215790000	232470000	220100000	217850000	229580000	292700000	272360000	306800000	260410000	NA	274600000	250660000	270620000	NA	284780000	207450000	NA	208100000	235240000	232890000	314390000	327580000	320490000	NA	336380000	328690000	317060000	365900000	320350000	346190000	271550000	268220000	NA	272600000	274800000
A0A060HPC3	DNA ligase	lig	NVIE_008430	NVIE_RS04110	5751100	0	0	4023400	0	0	6798500	0	6265600	6111800	6633000	NA	6459000	NA	5788000	5082400	5303000	5761000	5701900	7188400	7015000	NA	6276500	5776100	NA	4717700	7759600	7631600	10062000	6347500	NA	5997600	5953300	NA	4261300	6413900	4731700	5458900	NA
A0A060HPC4	aspartate kinase	thrA	NVIE_027070	NVIE_RS12950	65273000	65652000	60188000	60139000	64107000	61995000	62861000	63386000	61801000	68874000	70192000	78740000	62904000	80100000	65279000	63835000	63232000	NA	NA	65449000	73424000	NA	65036000	69134000	NA	65290000	64519000	68432000	68796000	59509000	69446000	64066000	55150000	64730000	60221000	70112000	57512000	70322000	69058000
A0A060HPC7	putative dihydrolipoamide dehydrogenase	NVIE_008480	NVIE_008480	NVIE_RS04130	19123000	20866000	0	0	0	10927000	0	0	24053000	0	0	0	0	NA	21471000	21378000	NA	23346000	NA	0	0	0	0	NA	29612000	30814000	20437000	25108000	30831000	23373000	20716000	0	17524000	0	NA	19693000	18141000	20678000	21592000
A0A060HPC8	Transcriptional regulator, AsnC family (modular protein)	NVIE_027120	NVIE_027120	NVIE_RS12970	90197000	62993000	42925000	71886000	57664000	43457000	44469000	24941000	47823000	34906000	44722000	NA	41258000	40779000	66646000	66719000	52108000	54644000	62492000	48397000	45886000	45456000	65998000	57804000	44795000	46192000	38444000	38020000	33890000	NA	46510000	48839000	54543000	52816000	60551000	40964000	59170000	45354000	53693000
A0A060HPD0	NADH-quinone oxidoreductase subunit D	nuoD	NVIE_011650	NVIE_RS05625	NA	70805000	69792000	65587000	62063000	69732000	69458000	67298000	NA	82869000	83556000	94363000	68219000	92792000	76270000	79591000	77076000	78756000	75556000	NA	81338000	80484000	81973000	78538000	76843000	71159000	55968000	55793000	72972000	81782000	NA	82290000	NA	81969000	78297000	80739000	64657000	69604000	74176000
A0A060HPD7	acetolactate synthase, small subunit	ilvH	NVIE_008570	NVIE_RS04180	222200000	187700000	206370000	174800000	197710000	158680000	165360000	208830000	163400000	183490000	173070000	149200000	150960000	134960000	164740000	161260000	155790000	155740000	151780000	184310000	157910000	185030000	173830000	163140000	186340000	178430000	148310000	113690000	135230000	138830000	122050000	144400000	119950000	136880000	173270000	129010000	138020000	114580000	156310000
A0A060HPE4	membrane protein of unknown function	NVIE_027290	NVIE_027290	NVIE_RS13065	156610000	110520000	183960000	153710000	143560000	135690000	120720000	130930000	114240000	162130000	230180000	205310000	311550000	173610000	137800000	141000000	82426000	198530000	92652000	NA	98575000	101930000	92753000	84947000	324890000	337220000	582970000	508230000	274080000	200370000	143690000	219140000	143780000	164320000	136030000	122590000	NA	100120000	103900000
A0A060HPE7	UDP-glucose/GDP-mannose family dehydrogenase	NVIE_027330	NVIE_027330	NVIE_RS13085	53734000	NA	52344000	45256000	47082000	55479000	55270000	50017000	51806000	63656000	53080000	68989000	54446000	67453000	48446000	53335000	43761000	43181000	50735000	51186000	NA	49922000	52374000	49782000	66063000	71932000	66070000	NA	71249000	40072000	41672000	45550000	47319000	37531000	52652000	56150000	42560000	45697000	51430000
A0A060HPF0	putative glycosyl transferase, family 2	NVIE_008700	NVIE_008700	NVIE_RS04250	28175000	22274000	21199000	29017000	25202000	21671000	25797000	16823000	33364000	24974000	17587000	NA	18018000	17204000	40952000	36915000	33085000	32309000	35441000	NA	36459000	33760000	38030000	32627000	25864000	26622000	21229000	31511000	32366000	35511000	25129000	27625000	33432000	40923000	35545000	NA	35534000	35202000	NA
A0A060HPF4	putative Ferritin superfamily protein	NVIE_011780	NVIE_011780	NVIE_RS05695	70634000	69739000	70501000	68402000	NA	71074000	NA	66953000	NA	70166000	38226000	60585000	48039000	36584000	71860000	70605000	73545000	NA	71421000	NA	72173000	76350000	74920000	65979000	46666000	36475000	26084000	30035000	43431000	65663000	48627000	67926000	54058000	62184000	83693000	65194000	73475000	59523000	65784000
A0A060HPF5	putative creatinine amidohydrolase	NVIE_0897	NVIE_0897	NVIE_RS04275	12918000	NA	19129000	15444000	17438000	13345000	14384000	8394400	16775000	0	7120000	15742000	12793000	6404300	10466000	12627000	12389000	NA	10651000	12339000	15574000	15179000	14240000	10240000	9406500	0	8637300	0	8399400	12203000	10540000	15722000	15646000	18230000	8455500	9894400	NA	10565000	7310400
A0A060HPG1	hypothetical protein	NVIE_027480	NVIE_027480	NVIE_RS14650	0	0	0	0	0	0	0	0	0	8623900	0	11902000	0	15907000	0	0	0	0	0	0	0	0	0	0	9244400	13588000	5360700	22685000	20809000	10967000	5015700	6402400	0	0	0	0	0	0	0
A0A060HPG3	putative pantothenate synthetase	NVIE_011900	NVIE_011900	NVIE_RS05750	5872700	0	0	0	6027300	13487000	12109000	9241500	0	38130000	37481000	NA	44874000	43577000	16366000	13213000	16917000	12524000	15016000	9947200	7490400	10706000	NA	10929000	66885000	69940000	68347000	NA	NA	87079000	52484000	66567000	74132000	40675000	15221000	15949000	12250000	NA	17584000
A0A060HPG5	putative heme-copper oxidase subunit II	coxB	NVIE_027530	NVIE_RS13180	690210000	NA	727390000	672330000	644240000	NA	642490000	614210000	645060000	508820000	581410000	528370000	543760000	518250000	693190000	612030000	497030000	625090000	502630000	675080000	596970000	727590000	583160000	610180000	NA	360700000	NA	383690000	363080000	479710000	526590000	538610000	427120000	517840000	NA	450360000	506100000	490860000	472500000
A0A060HPG6	Cell division cycle protein 48 homolog	cdc48-3	NVIE_011940	NVIE_RS05775	8091400	6479700	5698300	5740000	4956400	0	0	0	0	0	0	0	0	NA	5355600	6316100	5781800	6045400	NA	5485800	0	0	0	5771200	0	0	0	0	0	0	0	0	0	0	0	0	0	0	0
A0A060HPH1	malonic semialdehyde reductase	NVIE_027580	NVIE_027580	NVIE_RS13205	248820000	225230000	220620000	229820000	NA	236810000	237590000	209190000	251910000	238780000	242720000	298140000	218050000	275440000	248770000	232910000	216450000	217450000	234130000	NA	NA	226970000	232640000	222900000	255720000	239020000	253380000	275670000	289160000	252420000	282560000	253920000	289560000	301600000	261230000	262610000	NA	NA	271950000
A0A060HPH9	putative FKBP-type peptidyl-prolyl cis-trans isomerase	NVIE_012080	NVIE_012080	NVIE_RS05840	1530200000	1515600000	1648900000	1779500000	1875300000	1600000000	1795000000	NA	1657200000	NA	NA	1643600000	1664100000	1556100000	1600500000	1450900000	NA	1599900000	1706900000	1548900000	1740400000	1847700000	1992400000	1955600000	NA	1385100000	1275400000	1433400000	1345300000	1840000000	1696400000	2171900000	1574800000	1436300000	1729700000	NA	1721500000	NA	1718000000
A0A060HPJ0	hypothetical protein	NVIE_027780	NVIE_027780	NVIE_RS13285	292710000	247340000	NA	287370000	277250000	304840000	239020000	245680000	247280000	NA	284200000	289130000	NA	293900000	273390000	NA	NA	251850000	256630000	NA	239920000	252790000	219240000	197210000	266130000	255800000	280850000	288960000	249380000	241380000	233250000	273170000	288750000	349230000	225960000	224770000	235550000	NA	230750000
A0A060HPJ2	glutamate dehydrogenase	gdhA	NVIE_012230	NVIE_RS05920	774430000	1022000000000	940760000	766320000	936930000	990040000	813760000	1054400000	803800000	991900000	948710000	929100000	957580000	1054800000	747970000	776770000	802190000	755030000	810340000	843640000	847310000	779440000	806180000	846790000	983910000	1161600000	1134800000	1071700000	897100000	716300000	697180000	752710000	668680000	729240000	859630000	844750000	765210000	754540000	825880000
A0A060HPJ7	putative Micrococcal nuclease	NVIE_012280	NVIE_012280	NVIE_RS05945	0	5048300	0	6438400	0	0	0	7543300	0	9241400	0	0	4203600	0	8947500	NA	8754800	9157900	5750500	0	NA	0	0	0	5782900	0	9986800	0	0	7709000	8873000	7278800	8370600	NA	7057700	0	6538600	7847200	0
A0A060HPK0	exported protein of unknown function	NVIE_027880	NVIE_027880	NVIE_RS13330	24925000	23748000	NA	30013000	28238000	23684000	27839000	30699000	23083000	22923000	29403000	27281000	35733000	24685000	22541000	NA	NA	22914000	22265000	29039000	24991000	28065000	16262000	19635000	33977000	28662000	33396000	35651000	28635000	NA	38209000	36544000	35758000	NA	25164000	NA	24772000	25432000	NA
A0A060HPK1	putative methionine--tRNA ligase	NVIE_012330	NVIE_012330	NVIE_RS05970	31190000	21285000	36972000	31137000	33835000	24897000	28491000	40404000	36414000	11056000	NA	14436000	NA	9678700	28208000	31453000	30742000	33086000	24426000	NA	30015000	24177000	22942000	24985000	NA	NA	21269000	20308000	20044000	32093000	42058000	39247000	56286000	50625000	40096000	25547000	37927000	32751000	42772000
A0A060HPK4	putative thymidylate kinase	NVIE_027930	NVIE_027930	NVIE_RS13355	56057000	42043000	63412000	56491000	52262000	37259000	43471000	40806000	49939000	69926000	59368000	77621000	70268000	60753000	48970000	47410000	51352000	49899000	NA	52654000	53696000	48145000	60470000	45947000	76125000	66393000	NA	65552000	70125000	61331000	57393000	73088000	54377000	86847000	45100000	45612000	NA	NA	44551000
A0A060HPK5	putative Metal dependent phosphohydrolase	NVIE_009170	NVIE_009170	NVIE_RS04480	22197000	26260000	NA	22168000	22172000	29809000	23776000	16794000	21615000	24907000	27677000	36982000	30705000	26012000	28923000	27453000	25511000	22589000	27539000	23702000	27889000	20444000	27685000	22661000	31313000	34052000	NA	33965000	32575000	23822000	22037000	21947000	26396000	NA	18803000	NA	22679000	22549000	20445000
A0A060HPK8	FeS cluster assembly protein SufB	sufB	NVIE_012430	NVIE_RS06020	147880000	134160000	161530000	100180000	130160000	190470000	145890000	NA	162410000	79108000	20740000	102610000	44846000	57905000	NA	NA	144620000	145450000	151730000	165570000	175590000	173510000	137840000	149920000	NA	68623000	75345000	71851000	67114000	78079000	46512000	54919000	68576000	64750000	NA	167060000	NA	178010000	173430000
A0A060HPL3	hypothetical protein	NVIE_012480	NVIE_012480	NVIE_RS06045	149090000	NA	NA	148060000	151430000	142220000	168100000	161620000	149370000	103870000	81405000	140900000	117290000	91877000	140220000	125620000	114120000	160730000	157370000	159000000	151720000	123440000	129820000	134020000	170240000	128850000	120110000	168500000	157160000	156400000	154700000	203600000	167780000	181350000	161380000	NA	155600000	166440000	NA
A0A060HPL5	putative phosphosulfolactate synthase	NVIE_028040	NVIE_028040	NVIE_RS13410	15551000	15153000	8326500	12946000	14295000	0	12667000	0	14248000	16832000	16589000	NA	16168000	NA	14959000	13195000	NA	12766000	14438000	12156000	10995000	NA	11252000	12357000	17415000	19272000	NA	16966000	14678000	12725000	13732000	12152000	15989000	10627000	0	14186000	12683000	0	10574000
A0A060HPL9	hypothetical protein	NVIE_028100	NVIE_028100	NVIE_RS13440	0	10712000	13457000	0	11407000	10929000	0	13221000	7951600	0	0	0	7987700	11608000	11330000	10531000	9614900	8424000	9907600	0	11483000	0	11034000	10028000	NA	10115000	8109400	10661000	8925300	0	8223800	0	10638000	8309700	0	8669400	8915600	0	0
A0A060HPM2	protein of unknown function	NVIE_012580	NVIE_012580	NVIE_RS06095	0	0	0	5897200	4418400	0	0	6447000	6238600	0	0	0	0	0	7740300	0	0	6282500	8496100	6230900	0	0	0	6683600	0	0	0	0	0	6054500	0	0	6134800	0	7464100	0	0	4313200	0
A0A060HPM5	putative Naphthalene 1,2-dioxygenase system ferredoxin subunit	NVIE_028160	NVIE_028160	NVIE_RS13455	41822000	54510000	58404000	0	0	44822000	31840000	0	37914000	44658000	70569000	51011000	68255000	46043000	0	47681000	22270000	0	40970000	0	0	30820000	23767000	29399000	96352000	91695000	99746000	NA	94392000	0	45351000	37830000	0	0	0	36793000	41974000	0	32852000
A0A060HPN4	Oxidoreductase, aldo/keto reductase family	NVIE_028260	NVIE_028260	NVIE_RS13500	7516200	7905900	7846800	0	0	10146000	9366200	8559700	0	8028700	8891800	NA	13163000	15130000	8423300	0	7748900	0	0	9782700	0	0	11417000	6993400	11692000	17168000	14393000	14354000	17678000	8180500	9900900	7138200	12129000	14000000	NA	8862300	7182000	8574200	10130000
A0A060HPN5	putative endonuclease III	NVIE_012760	NVIE_012760	NVIE_RS06190	4438500	5816700	6653100	5445700	NA	5192200	4392500	3947300	5247800	0	0	0	0	0	4606300	6175500	5232300	4322100	NA	4803000	5714700	6785600	4123100	5514400	3918600	0	0	0	4711900	0	0	0	5385700	6161100	NA	6064800	5933200	7230700	4515300
A0A060HPP9	hypothetical protein	NVIE_028410	NVIE_028410	NVIE_RS13565	14758000	22232000	NA	24095000	22596000	18103000	32750000	25503000	17117000	24617000	24628000	NA	25889000	NA	20561000	NA	17167000	18058000	18890000	19211000	NA	21604000	17353000	21155000	18804000	18544000	NA	NA	18762000	23853000	25180000	21396000	16225000	26782000	21979000	13284000	16062000	21092000	15844000
A0A060HPQ3	DNA-directed RNA polymerase, subunit F	rpoF	NVIE_028460	NVIE_RS13590	121060000	115330000	NA	119410000	113800000	104430000	108230000	124780000	105320000	NA	81345000	70547000	94394000	100530000	110660000	97179000	NA	109140000	121210000	97507000	113680000	119790000	132390000	143180000	102870000	70307000	60940000	57384000	90248000	121630000	114660000	115150000	98850000	NA	92460000	96019000	NA	94577000	99040000
A0A060HPQ8	hypothetical protein	NVIE_028510	NVIE_028510	NVIE_RS13615	18549000	14082000	0	13444000	0	12895000	0	18627000	13394000	22441000	17293000	20283000	16245000	23143000	20402000	17178000	20866000	15338000	20002000	15901000	19446000	15977000	24652000	NA	0	21686000	12021000	16986000	22851000	20496000	15528000	18415000	11228000	7887500	13432000	14143000	12253000	NA	14665000
A0A060HPR1	UbiD family decarboxylase	NVIE_013060	NVIE_013060	NVIE_RS06330	58161000	56103000	48208000	46870000	45594000	45182000	47733000	52467000	52195000	62827000	58351000	66848000	NA	61985000	55984000	54025000	59813000	NA	56821000	46840000	NA	47711000	51151000	51100000	65744000	86813000	78638000	71860000	64121000	65293000	56989000	54755000	54839000	77529000	59607000	60667000	58452000	NA	58031000
A0A060HPR4	ABC efflux transporter, FtsX-domain permease protein	NVIE_028560	NVIE_028560	NVIE_RS13630	241060000	194510000	NA	263720000	320910000	233410000	223860000	235360000	222580000	332680000	383740000	362290000	NA	385970000	351760000	274370000	273030000	325110000	305930000	239640000	282320000	275810000	201310000	207580000	69278000	81598000	73436000	NA	62510000	153120000	112420000	NA	80783000	117580000	172050000	88854000	192350000	136000000	106970000
A0A060HPR7	putative nucleic acid binding OB-fold tRNA/helicase-type	NVIE_009740	NVIE_009740	NVIE_RS04745	NA	236010000	255440000	267720000	295040000	215870000	295890000	305460000	249950000	317410000	267310000	309150000	289250000	319470000	409350000	291080000	218970000	253540000	357230000	NA	267540000	NA	259760000	274920000	317910000	354840000	301230000	384450000	352990000	308440000	319840000	327230000	278230000	228560000	377210000	189420000	238250000	258370000	297410000
A0A060HPR9	methylmalonyl-CoA epimerase	NVIE_028610	NVIE_028610	NVIE_RS13655	370000000	360290000	299900000	315040000	379810000	327530000	362920000	351510000	400770000	217250000	87708000	188970000	134220000	112300000	312900000	256470000	283730000	436450000	345950000	364530000	283310000	334990000	275200000	367810000	224340000	102180000	123340000	157220000	198840000	179640000	225770000	NA	262310000	273030000	481200000	404240000	501700000	408870000	425550000
A0A060HPS3	putative Methyl-accepting chemotaxis sensory transducer	NVIE_009790	NVIE_009790	NVIE_RS04770	0	0	0	0	0	0	0	0	0	0	0	0	0	0	0	4385800	11250000	0	6736700	0	0	0	0	0	0	0	0	0	0	0	0	0	0	0	0	0	0	0	0
A0A060HPS6	ketol-acid reductoisomerase	ilvC	NVIE_028650	NVIE_RS13680	597480000	677810000	617300000	NA	668870000	636330000	617610000	712260000	622820000	856480000	800060000	724090000	750010000	767990000	608850000	597230000	629370000	638420000	602800000	569550000	580120000	NA	NA	571190000	900060000	907200000	887870000	859270000	NA	787350000	628290000	713520000	690230000	735430000	693130000	625430000	659330000	618110000	644760000
A0A060HPS9	chemotaxis response regulator CheY	cheY	NVIE_009850	NVIE_RS04790	NA	0	0	0	0	0	0	0	NA	0	0	0	0	0	9530300	6426000	11499000	5934800	8712800	0	10560000	0	0	7936300	0	0	0	0	0	0	0	0	0	0	0	5217100	0	0	6656500
A0A060HPT9	ferritin, Dps family protein	dps4	NVIE_028750	NVIE_RS13730	65546000	105550000	37565000	99927000	57548000	18160000	26231000	0	59485000	0	NA	0	0	0	53566000	57717000	40023000	50793000	47048000	52670000	27680000	44488000	48104000	39038000	10856000	24392000	32832000	27718000	0	39867000	0	0	43153000	56298000	54332000	62822000	38387000	29023000	50597000
A0A060HPU0	Nitrogen regulatory protein P-II	NVIE_013340	NVIE_013340	NVIE_RS06450	435160000	284490000	165750000	344040000	299520000	198320000	240290000	242480000	331390000	NA	184600000	172610000	189390000	193790000	360860000	299090000	391820000	347780000	393860000	404570000	313050000	319640000	394530000	458170000	179340000	173950000	NA	188000000	171920000	249910000	231210000	223810000	198500000	154870000	387890000	251860000	290940000	286500000	351210000
A0A060HPV0	Acetyltransferase-like protein	NVIE_028850	NVIE_028850	NVIE_RS13780	NA	19004000	NA	22397000	20401000	20262000	20534000	18976000	NA	16991000	NA	20004000	23078000	23742000	15648000	NA	12144000	13695000	13614000	16705000	NA	16051000	17260000	15905000	21796000	21521000	NA	20719000	NA	13582000	14788000	13733000	10590000	11770000	13373000	14028000	10992000	13864000	10849000
A0A060HPV1	pirin domain protein	NVIE_013440	NVIE_013440	NVIE_RS06500	0	0	0	0	NA	0	0	0	NA	0	0	0	0	0	NA	0	0	0	0	0	NA	0	0	0	0	0	0	0	0	0	0	NA	0	0	0	2986800	2365500	4463700	0
A0A060HPV4	archaeal NusA family KH domain containing protein	NVIE_013480	NVIE_013480	NVIE_RS06525	176700000	152060000	183250000	171950000	190660000	148690000	198130000	NA	176870000	90117000	82352000	NA	95289000	75013000	167620000	157330000	144620000	167200000	155120000	NA	164440000	164390000	NA	165270000	73931000	46416000	59610000	72209000	79883000	89202000	112310000	142200000	126140000	140060000	203560000	NA	NA	195760000	195260000
A0A060HPV5	protein of unknown function	NVIE_028890	NVIE_028890	NVIE_RS13800	9142900	6903300	5310500	6408400	8720300	6185200	NA	NA	7170900	11966000	NA	9243300	7472500	12704000	8716600	7115700	7662100	8494800	8148600	8119000	8811400	5980500	10558000	11049000	18346000	14688000	10380000	17984000	19006000	14524000	12908000	11806000	11553000	NA	9121700	8142800	7255000	8875200	7015000
A0A060HPV9	protein of unknown function	NVIE_013530	NVIE_013530	NVIE_RS06550	219640000	124580000	224400000	183760000	191150000	172250000	129850000	169400000	137040000	158000000	172440000	205310000	193750000	160690000	206040000	176060000	123820000	148690000	134120000	NA	145570000	144360000	129930000	121950000	196840000	227420000	258800000	303170000	211680000	148360000	160720000	186740000	119070000	172650000	144710000	134350000	168390000	120680000	128720000
A0A060HPW2	putative FMN-binding pyridoxamine 5'-phosphate oxidase	NVIE_010110	NVIE_010110	NVIE_RS04915	13933000	14397000	15556000	17370000	NA	15571000	15856000	16596000	16082000	0	13734000	0	14618000	17326000	15502000	16522000	16802000	18287000	15479000	15153000	NA	17030000	15611000	12356000	19605000	19509000	15062000	15543000	14746000	15449000	19679000	19417000	17070000	19240000	15742000	16281000	17082000	14687000	15443000
A0A060HPW6	protein of unknown function	NVIE_028990	NVIE_028990	NVIE_RS13850	34968000	31169000	36074000	34378000	30576000	33083000	25498000	26657000	27455000	NA	38653000	38262000	35278000	36232000	32911000	32613000	28840000	28897000	35609000	28122000	31945000	25034000	34112000	32819000	39340000	48062000	38022000	46970000	50864000	27637000	26964000	35383000	37285000	29307000	29329000	NA	28487000	31608000	26574000
A0A060HPX5	replication factor C large subunit	rfcL	NVIE_013670	NVIE_RS06630	7891100	6164700	6807700	8366800	7081200	NA	7923900	8739300	8465300	NA	6014500	8717800	7284300	5225500	8464300	6555600	6485300	9370700	8563200	7723200	8237700	6708000	7562000	6816000	NA	9430200	9352200	8854100	NA	6410700	6946700	6996400	7698700	8219800	7942000	7804200	6876100	8386100	7348800
A0A060HPY2	biotin carboxyl carrier protein of putative acetyl-CoA/ propionyl-CoA carboxylase	accA	NVIE_013720	NVIE_RS06655	395480000	382450000	434680000	353950000	446140000	354000000	318040000	364060000	361270000	838900000	762420000	629470000	710310000	535880000	695950000	612080000	685540000	559340000	561570000	426480000	442690000	456900000	NA	NA	NA	609840000	576590000	NA	542980000	845970000	574910000	690360000	568630000	748630000	NA	452680000	447320000	NA	470150000
A0A060HPY4	putative Fe-S oxidoreductase	NVIE_029130	NVIE_029130	NVIE_RS13930	0	0	0	0	0	0	0	0	0	0	0	0	0	0	0	0	0	0	0	0	0	0	NA	0	0	0	0	0	0	NA	4710100	5070300	4745600	4504500	0	NA	0	0	0
A0A060HPY6	protein of unknown function	NVIE_010310	NVIE_010310	NVIE_RS05005	0	0	0	0	0	0	0	0	0	0	0	0	0	0	0	0	NA	0	0	3863900	NA	3981800	4002300	2424400	0	0	0	0	0	0	0	0	0	0	0	0	0	0	0
A0A060HPZ5	putative transcriptional regulator, AsnC family	NVIE_029220	NVIE_029220	NVIE_RS13975	153870000	137100000	NA	174580000	172790000	133110000	116600000	147730000	113200000	140390000	127540000	NA	NA	139060000	116130000	NA	NA	111690000	117500000	182130000	124920000	133980000	78157000	101580000	139010000	120740000	124950000	133440000	NA	127410000	123140000	137370000	193700000	190000000	127360000	92476000	143050000	87021000	104550000
A0A060HQ01	translation initiation factor IF-2	aIF-2	NVIE_029270	NVIE_RS14000	43439000	38454000	57247000	37918000	33056000	53025000	39817000	34980000	46266000	42816000	33676000	NA	41981000	37436000	40924000	43584000	37023000	47212000	41837000	39120000	NA	41248000	40479000	41411000	53623000	50742000	50524000	50518000	NA	44268000	42266000	43114000	54504000	65401000	42873000	52224000	49649000	46656000	47262000
A0A060HQ02	30S ribosomal protein S5p	rps5p	NVIE_013910	NVIE_RS06755	NA	964750000	1046600000	905530000	982290000	980580000	1042300000	NA	1028100000	935350000	729940000	817900000	676810000	689060000	812850000	779940000	1012600000	956080000	924370000	NA	1028900000	1001300000	990350000	928620000	NA	677710000	698070000	667800000	660490000	1004500000	913420000	969760000	914430000	1077800000	1010800000	1081100000	996920000	1053200000	982510000
A0A060HQ07	putative UPF0142 protein	NVIE_013960	NVIE_013960	NVIE_RS06780	NA	11032000	NA	13220000	13042000	12336000	12074000	11895000	12128000	14315000	0	12443000	12142000	0	15651000	NA	13540000	15173000	14036000	12902000	NA	12799000	NA	13048000	13304000	11058000	8925200	12427000	NA	10807000	14089000	10881000	12726000	15043000	17822000	15704000	13287000	13738000	13666000
A0A060HQ08	phosphoglucosamine mutase	glmM	NVIE_029320	NVIE_RS14025	7842200	10238000	0	0	0	9606400	8852900	7571000	11981000	0	0	0	8589800	10053000	9800200	9642100	10627000	8425200	11210000	0	10924000	0	0	6905400	10145000	10727000	NA	10307000	NA	9572900	9787400	10057000	10686000	NA	11613000	11313000	NA	10775000	NA
A0A060HQ12	putative metal dependent phosphohydrolase with HD domain	NVIE_014010	NVIE_014010	NVIE_RS06800	12262000	11358000	17384000	15825000	13841000	12634000	9797200	9116900	13019000	6095200	7719800	11109000	9999200	6701300	11959000	NA	11703000	9531400	12068000	13066000	13560000	NA	13098000	11478000	8942000	9926700	10964000	10402000	8562200	9064400	7676000	8825500	8430200	NA	10818000	NA	10505000	9892500	11828000
A0A060HQ20	glutamine amidotransferase subunit PdxT	pdxT	NVIE_029420	NVIE_RS14075	305130000	320510000	271750000	294480000	301070000	336960000	285280000	324470000	309840000	334900000	332460000	NA	NA	337740000	295310000	297260000	311940000	NA	312250000	299520000	294950000	305700000	NA	287830000	331280000	334570000	336890000	NA	344190000	353480000	322840000	313750000	363870000	366160000	338890000	316690000	339880000	309900000	321040000
A0A060HQ21	glutamyl-tRNA amidotransferase subunit A	gatA	NVIE_014120	NVIE_RS06845	10991000	7182700	NA	11260000	6917300	8397900	10436000	NA	11196000	0	8304800	0	9503800	0	10214000	12052000	8980600	9091900	7714600	8721700	NA	10134000	9536900	10147000	8748600	9514000	9541000	NA	NA	13020000	13053000	11595000	14241000	14338000	NA	11588000	13536000	12509000	11634000
A0A060HQ32	protein of unknown function	NVIE_014210	NVIE_014210	NVIE_RS06900	NA	19331000	0	34918000	0	0	0	0	0	0	33073000	0	15419000	0	33010000	40273000	5442600	18363000	26296000	0	0	0	8631600	11520000	169890000	384520000	504770000	408220000	140580000	NA	73983000	43329000	181000000	140670000	5322900	13408000	19009000	0	0
A0A060HQ36	hypothetical protein	NVIE_029570	NVIE_029570	NVIE_RS15680	0	0	0	0	0	0	0	0	NA	0	0	0	0	0	0	0	6038000	4437400	0	0	0	NA	0	0	0	0	0	0	0	0	0	0	0	0	0	0	0	0	0
A0A060HQ38	hypothetical protein	NVIE_014260	NVIE_014260	NVIE_RS06925	0	0	12267000	14102000	14798000	13545000	14911000	0	11283000	NA	17753000	21476000	16782000	22624000	15929000	15393000	13798000	NA	NA	0	0	NA	0	0	16709000	NA	18520000	NA	18087000	16016000	14820000	19093000	0	0	0	9903700	11640000	0	0
A0A060HQ41	putative chlorite dismutase	NVIE_029620	NVIE_029620	NVIE_RS14160	328700000	343390000	NA	376360000	348670000	409120000	327980000	318690000	337950000	377390000	NA	356150000	368070000	358390000	273290000	331720000	305400000	330030000	313680000	311390000	291260000	229550000	316770000	262180000	400830000	379610000	395160000	349650000	339760000	261460000	313150000	340380000	337150000	267080000	259220000	324300000	314090000	287890000	278020000
A0A060HQ44	exported protein of unknown function	NVIE_1457	NVIE_1457	NVIE_RS06950	1844700000	1198800000	918190000	2512900000	1043600000	684300000	1145000000	631360000	2052700000	231730000	269240000	201340000	295140000	308750000	2232800000	NA	1696500000	2175000000	1955500000	2351500000	2105200000	NA	2237300000	1973800000	229000000	327390000	295390000	268640000	198850000	1669900000	NA	1596800000	NA	1675400000	2244300000	1850700000	2024500000	1444500000	2123900000
A0A060HQ49	exported protein of unknown function	NVIE_014350	NVIE_014350	NVIE_RS06975	276800000	181520000	346480000	298030000	249420000	206830000	171870000	179870000	198170000	215420000	403490000	266370000	303750000	209660000	226380000	240520000	139190000	212560000	173940000	264350000	136100000	197720000	161670000	128640000	401730000	392830000	NA	NA	394060000	270870000	198350000	207290000	255900000	198620000	187830000	159660000	193100000	151080000	131640000
A0A060HQ52	3-isopropylmalate dehydratase large subunit	leuC2	NVIE_029720	NVIE_RS14210	81257000	73110000	47177000	56532000	46273000	58294000	59539000	47738000	85918000	93862000	45845000	101630000	57344000	72344000	79560000	93084000	97286000	78240000	95940000	78724000	94957000	86021000	80390000	91909000	52985000	28551000	12181000	31629000	62484000	60198000	85693000	86142000	77620000	64806000	74059000	109010000	84446000	93398000	98389000
A0A060HQ54	translation elongation factor EF-1 alpha	ef1a	NVIE_014400	NVIE_RS07000	16741000000	16256000000	19434000000	15838000000	20148000000	16648000000	16654000000	21599000000	16772000000	17838000000	17278000000	15684000000	16360000000	15619000000	15791000000	15235000000	16080000000	16288000000	15622000000	18016000000	15684000000	17039000000	16317000000	15554000000	15416000000	15980000000	16942000000	16538000000	NA	14771000000	14163000000	15398000000	14658000000	13734000000	18445000000	14782000000	16648000000	15634000000	15198000000
A0A060HQ62	50S ribosomal protein L39e	rpl39e	NVIE_010930	NVIE_RS05290	283280000	287890000	273000000	NA	279460000	267110000	NA	NA	296530000	170900000	256580000	237170000	169700000	159110000	234110000	270800000	195790000	362620000	203490000	294740000	211190000	352720000	376350000	281710000	266340000	218610000	103010000	182880000	160530000	218480000	149510000	192950000	207670000	183070000	NA	239060000	184340000	298280000	260660000
A0A060HQ65	conserved protein of unknown function	NVIE_014500	NVIE_014500	NVIE_RS07050	7221500	10599000	0	6695900	6954400	0	7123100	0	7121700	0	0	0	6623800	6988900	7778000	0	0	8377000	9511300	6947500	0	6161000	7843600	0	0	0	0	0	0	8292300	0	7154600	6774700	0	0	7417200	4606500	0	0
A0A060HQ70	Nitrogen regulatory protein P-II	NVIE_014550	NVIE_014550	NVIE_RS07075	737140000	663240000	NA	714610000	764010000	628830000	564640000	653510000	678490000	791770000	856420000	737830000	NA	644460000	701270000	685550000	NA	788620000	756300000	843740000	610520000	772580000	515550000	579220000	845390000	859300000	870580000	NA	868460000	803570000	813670000	864740000	983950000	928700000	676030000	546620000	648080000	510990000	630710000
A0A060HQ75	putative thiol-disulfide isomerase	NVIE_011030	NVIE_011030	NVIE_RS05335	393820000	410350000	NA	458770000	441330000	444300000	473760000	475970000	429840000	338170000	266280000	413580000	288310000	282150000	387380000	NA	369810000	391300000	411670000	378950000	463030000	464890000	418270000	406670000	466690000	407880000	368640000	401710000	428500000	420640000	468840000	477670000	418450000	560970000	417740000	438390000	454000000	500670000	476560000
A0A060HQ77	putative phosphohydrolase, DHH superfamily	NVIE_014600	NVIE_014600	NVIE_RS07095	5414100	4106900	NA	4794600	3254600	5423400	4473400	NA	5679700	4976000	3769600	5439300	NA	6110300	6803300	6373800	5289000	4461800	4583800	3821900	NA	5386400	4385500	5029000	6361900	6961200	NA	6169900	7399800	6670200	8149200	5181200	6422000	8467500	4570400	7117800	5339300	6460900	5721200
A0A060HQ81	mannose-6-phosphate isomerase, type II	NVIE_011080	NVIE_011080	NVIE_RS05360	0	7587100	0	4238000	0	0	0	0	3468000	0	0	0	0	0	0	0	0	0	0	0	0	0	0	0	0	0	0	0	0	0	0	0	0	0	0	0	0	0	0
[truncated: 279 more rows]

## Sheet: Table_S7 Protein Clusters
Protein.Code	Locus_Tag (GenBank)	Locus_Tag (RefSeq)	Gene_Name (GenBank)	Cluster	Max Condition	Min Condition	Method	adjusted P value	Significant	top 10%	Protein_Product
A0A060HK50	NVIE_014340	NVIE_RS06970	NVIE_014340	IV	F	B	ANOVA	0.217567	no	no	exported protein of unknown function
[truncated: 1,264 more rows]

## Sheet: Table_S8 Metabolite Data
Metabolite Data, Absolute Quantification (pmol)
[truncated: 37 more rows]

## Sheet: Table_S9 Carbon Consumption
Condition	Sample	Carbon (mM)	ROS Scavenger	Carbon Consumed (mmol)
[truncated: 36 more rows]

[truncated: 10 more sheets: Table_S10 Redox and PII, Table_S11 High Proteins, Table_S12 No Change Proteins, Table_S13 Met-Protein Corr., Table_S14 MsrA Corr., Table_S15 Sugar Corr., Table_S16 Melibiose Corr., Table_S17 Nvie Identifiers, Table_S18 Growth Curve Data, Table_S19 Thermodynamic Testing]
